# Supplementary material for: Comprehensive multiomic characterization of human papillomavirus-driven recurrent respiratory papillomatosis reveals distinct molecular subtypes
Source: Commun Biol. 2021 Dec 20;4:1416. doi: 10.1038/s42003-021-02942-0 (PMC8688513; doi:10.1038/s42003-021-02942-0)
Supplement: Supplementary file 5 — Supplementary Data 2 [file 42003_2021_2942_MOESM5_ESM.xlsx]

## Sheet: Sheet1
Supplementary Data 2 - TPM values for all genes
SYMBOL	PPRE11029	PPRE11180	NPRE11486	PPRE11487	NPOS12001	PPRE11558	NPRE12009	PPRE12611	NPOS13470	PPRE13273	PPRE14551	PPRE15465	PPRE15469	PPRE14748	PPRE14670	PPRE14812	PPRE15546	PPRE15609	PPRE15777
TSPAN6	12.7	26.1	42.59	25.86	49.89	35.96	65.73	9.85	43.3	41.64	135.61	137.69	46.59	35.41	141.04	278.7	34.57	43.88	39.09
TNMD	0.11	0	0.14	0.07	0.21	0	0.02	0	0.23	0.03	0	0	0	0	0	0	0	0	0
DPM1	24.19	28.8	21.39	18.76	23.48	33.02	26.7	26.35	20.29	20.53	28.03	36.32	29.41	37.48	32.71	35.93	29.9	32.12	30.91
SCYL3	5.17	7.79	7.99	9.54	7.14	7.78	6.34	4.45	9.04	8.15	9.24	10.43	5.68	7.85	9.29	12.8	3.9	6.06	5.23
C1orf112	3.03	6.24	2.55	2.52	4.14	4.2	2.49	3.21	3.95	2.69	6.77	6.27	7.6	10.82	5.53	6.09	12.32	9.24	12.4
FGR	4.58	2.88	2.62	3.08	7.81	4.53	3.1	3.16	4.5	1.14	2.23	0.55	0.25	0.87	0.87	0.93	0.37	0.59	0.69
CFH	23	58.92	33.76	39.52	54.88	79.49	24.04	26.57	16.12	27.27	46.81	41.72	5.15	38.92	42.4	63.38	17.7	16.67	12.28
FUCA2	12.7	20.79	17.1	16.57	13.22	20.76	9.16	9.15	11.7	11.7	19.2	22.95	8.88	15.45	26.12	24.61	14.21	11.62	12.52
GCLC	129	54.74	65.42	111.05	36.57	49.55	52.15	33.86	33.92	52.44	10.03	14.21	1.52	5.68	65.7	14.9	3.59	5.53	2.49
NFYA	9.03	14.33	9.72	9.43	12.05	15.19	13.46	14.66	11.67	8.41	11.62	12.97	7.31	9.38	11.26	12.44	7.56	9.68	8.89
STPG1	3.89	9.67	7.72	4.97	5.88	9.95	7.27	6.92	6.11	10.45	16.53	16.4	9.47	9.48	13.18	32	8.51	11.64	9.7
NIPAL3	15.21	38.13	27.86	20.03	29.65	39.13	27.78	24.58	26.42	30.12	37.56	57.47	27.99	30.7	33.11	44.87	16.61	26	22.39
LAS1L	15.21	28.12	27.08	18.44	22.7	34.35	22.07	16.46	25.73	18.19	52.13	62.96	34.95	55.86	48.36	70.81	48.66	44.89	53.61
ENPP4	1.9	5.4	5.4	5.65	1.09	5.26	1.27	0.82	0.2	2.8	12.57	9.45	0.53	0.33	11.26	24.92	1.72	2.86	0.62
SEMA3F	160.52	205.41	179.2	224.12	181.41	173.34	153.03	202.6	205.65	186.15	2.45	3.2	1.39	1.37	2.63	1.82	1.74	2.78	1.91
CFTR	0.68	2.65	1.84	2.23	0.84	4.86	1.45	2.09	3.71	2.21	2.03	1.18	0.44	0.43	1.6	5.05	0.96	1.19	0.37
ANKIB1	12.53	18.64	15.59	16.34	18.12	23.85	14.24	12.05	15.21	14.39	7.01	10.08	4.71	8.78	8.55	8.45	3.27	4.85	4.11
CYP51A1	22.78	53.97	34.03	53.32	33.35	41.73	36.2	42.71	46	65.08	138.73	217.52	192.26	185.46	80.54	93.47	135.63	210.5	178.48
KRIT1	13.61	31.83	25.57	25.58	31.05	32.69	22.93	17.94	21.8	18.97	16.34	18.66	10.05	14.94	16.62	18.55	8.55	9.8	11
RAD52	5.3	9.86	12.42	11.96	16.13	12.25	11.37	6.37	11.26	7.62	5.35	14.5	3.34	5.97	4.76	5.54	3.45	2.78	2.74
BAD	71.03	70.45	98.64	61.05	67.03	73.8	51.42	92.72	75.03	59.07	30.3	31.5	19.51	15.78	29.89	42.82	18.36	24.34	22.54
LAP3	29.21	45.18	52.94	36.77	42.44	100.81	40.69	33.08	51.45	43.39	121.89	114.39	45.63	192.91	142.57	297.29	44.58	51.87	59.4
CD99	215.33	195.45	239.55	250.67	286.37	210.11	286.9	222.5	296.57	258.16	234.4	274.93	174.63	156.65	231.18	204.48	228.38	196.27	246.87
HS3ST1	36.22	43.57	32.62	52.01	13.39	36.97	17.25	65.05	13.25	30.38	31.35	43.67	8.14	10.89	30.79	22.51	11.96	23.94	18.78
AOC1	1.43	2.47	7.4	1.35	2.11	2.04	8.6	0.87	1.55	12.08	1.48	0.79	0.82	0.29	2.25	0.93	0.43	0.63	0.62
WNT16	0.21	0.17	0.09	0.08	0.53	0.11	0.16	0.19	0.09	0.11	0.36	0.08	0.37	0.32	0.15	0.4	0.33	0.4	0.52
HECW1	0.23	0.24	0.12	0.68	1.54	1.1	0.16	0.04	0.52	0.79	0.17	0.02	0.61	0.28	1.06	0.02	0	0.01	0
MAD1L1	32.96	39.73	40.93	42.44	46.07	42.67	30.8	46.55	46.42	39.07	8.33	8.89	8.17	8.89	7.82	6.4	8.64	10.56	8.96
LASP1	75.68	105.78	104.62	100.52	87.8	113.32	68.78	79.1	79.06	83.11	30.65	35.87	14.43	19.82	42.64	30.47	19.73	17.18	19.06
SNX11	13.81	21.31	26.96	24.8	21.84	23.86	23.61	16.5	25.68	17.84	13.06	18.85	12.92	17.43	15.91	18.67	12.51	16.93	17.84
TMEM176A	1.2	6.94	9.09	6.49	12.81	10.46	4.19	5.09	5.25	0.99	16.67	7.4	1.43	5.75	3.33	18.22	0.15	1.07	3.72
M6PR	59.56	73.65	80.66	58.89	61.1	84.52	52.62	54.87	64.62	44.53	125.5	165.84	59.93	107.86	142.39	158.33	87.47	97.68	91.64
KLHL13	2.37	2.03	1.91	1.51	2.97	2.54	1.8	1.84	1.69	1.33	7.1	2.83	1.48	2.87	5.35	18.97	3.56	3.13	3.23
CYP26B1	3.99	1.38	5.7	2.11	5.95	1.06	2.75	2.02	1.67	4.4	0	0.07	0.2	0.37	0.12	0.02	0.01	0.13	0.07
ICA1	4.71	22.52	39.6	49.05	25.5	43.75	19.44	6.86	17.26	23.73	27.77	22.02	4.8	13.97	9.44	27.32	3.28	11.17	10.18
DBNDD1	17.53	11.52	15.33	23.54	19.6	10.08	25.06	16.39	26.53	30.04	4.42	5.84	5.03	3.1	9.23	3.12	9.9	4.66	4.21
ALS2	3.64	6.36	6	4.13	7.27	8.3	5.82	4.66	5.86	6.34	9.08	12.01	4.14	7.71	9.19	14.14	5.12	5.52	5.34
CASP10	4.89	14.69	14.59	17.96	14.5	17.82	13.5	12.4	12.94	17.55	8	6.42	6.9	10.67	6.27	7.38	3.56	7.85	7.95
CFLAR	94.71	106.49	98.09	99.33	102.48	151.33	67.92	98.35	90.8	153.14	35.79	32.52	46.39	55.45	36.55	40.05	28.11	35.78	46.09
TFPI	1.41	6.85	3.65	4.9	13	8.53	2.86	2.05	1.77	2.55	17.85	31.18	4.54	3.85	16.52	34.79	6.54	6.26	7.85
NDUFAF7	4.08	8.58	8.2	6.2	7.08	10.32	6.39	4.24	6.36	4.04	12.66	12.43	5.33	8.66	12.28	12.41	7.92	9.51	8.95
RBM5	68.94	137	143.27	108.13	159.16	159.72	98.44	70.02	113.97	90.32	50.92	59.77	28.57	44.76	42.8	64.15	18.68	33.12	40.04
MTMR7	0.29	0.74	0.59	0.39	0.89	0.54	0.41	0.53	0.56	0.84	0.37	0.32	0.18	0.11	0.48	0.5	0.02	0.14	0.06
SLC7A2	0.21	1.16	4.96	0.93	4.63	1.6	1.96	1.93	2.99	0.61	2.09	0.9	0.04	0.2	0.22	4.64	0	0.33	0.06
ARF5	175.88	180.19	255.31	229.81	168.33	186.54	176.18	153.62	238.07	217.72	115.82	165.85	140.57	141.41	147.91	128.92	103.48	128.78	150.4
SARM1	1.31	10.3	10.79	6.18	7.36	8.63	3.75	4.38	7.97	1.41	3.82	3.98	0.01	0.66	2.33	6.2	0.25	0.48	0.13
POLDIP2	42.95	47.25	54.97	44.3	42.58	48.05	43.75	35.21	54.04	45.17	43.15	53.23	36.14	49.68	51.41	47.41	43.73	45.53	53.92
PLXND1	23	28.45	14.18	36.24	95.29	32.59	11.55	24.5	15.73	18.53	2.49	1.16	0.43	0.51	0.23	0.36	0.76	0.78	0.88
AK2	181.43	179.46	324.72	238.5	139.39	225.31	144	221.92	281.52	153.61	189.84	195.12	132.41	201.79	217.59	190.9	185.18	182.54	209.53
CD38	0.47	5.34	9.72	4.2	1.47	7.52	1.07	2.93	1.11	0.33	5.67	3.89	0.25	0.68	4.84	14.96	0.24	0.63	0.36
FKBP4	39.02	52.1	68.25	58.8	65.01	62.98	62.99	56.34	75.29	52.7	23.87	30.49	23.22	31.57	28.74	23.07	30.15	27.81	26.13
KDM1A	34.61	55.99	45.64	32.91	31.85	65.19	31.61	50.37	40.04	38.68	30.79	35.77	22.82	28.63	24.11	34.15	20.3	23.79	23.3
RBM6	31.34	75.67	65.65	57.32	85.13	89.59	59.2	46.42	64.61	47.65	68.43	62.72	16.07	45.21	35.02	51.45	11.68	27.68	20.79
CAMKK1	3.82	9.41	6.85	4.82	13.69	8.83	6.16	4.79	10.78	6.34	0.51	0.68	0.87	1.32	0.8	0.4	0.23	0.62	0.7
RECQL	7.41	17.08	10.44	11.04	12.28	18.88	10.49	8.49	9.37	9.56	27.73	36.21	20.86	27.46	23.49	34.39	19.75	20.13	22.73
VPS50	5.54	11.44	9.12	6.49	10.77	12.24	11.87	4.06	10.89	10.53	10.57	13.19	10.41	14.22	11.35	14.6	8.86	9.12	9.58
HSPB6	0.56	1.45	2.6	1.27	16.4	1.27	2.67	0.82	2.31	1.59	0.11	0.1	0.09	0.12	0	0.12	0.32	0.07	0.29
ARHGAP33	2.41	9.68	19.92	4.26	29.29	8.57	10.22	1.81	12.71	4.13	0.02	0.04	0.27	0.03	0.09	0.03	0.02	0.05	0.03
NDUFAB1	31.29	38.96	46	32.21	31.42	36.49	34.61	30.5	33.69	25.29	241.71	232.1	137.94	219.52	279.76	294.1	231.14	202.01	209.41
PDK4	0.05	0.24	0.97	0.45	0.99	0.56	0.76	0.09	0.24	0.11	1.23	1.25	0.08	0.08	1.29	5.01	0.01	0.07	0.04
SLC22A16	0.17	0.71	6.26	0.64	0.82	4.07	0.02	0.05	0.01	0.07	0.73	0.85	0	0.02	0.4	3.83	0	0	0.23
ZMYND10	0.6	13.32	63.18	11.03	2.17	17.97	0.9	1.59	1.62	1.74	160.01	64.91	0.47	0.13	158.88	525.17	0.39	0.44	0.44
ABCB5	0.17	0.22	0.32	0.22	0.17	0.19	0.15	0.41	0.3	0.32	0.07	0.11	0.02	0.05	0.07	0.04	0.04	0.01	0.01
ARX	0.05	0.03	0.03	0.06	0.05	0.09	0.04	0.02	0.02	0	0.18	0.02	0	0	0.24	0.39	0	0	0
SLC25A13	14.34	16.38	25.04	17.5	16.76	18.7	18.45	8.79	20.69	17.01	11.2	17.32	14.38	15.17	13.73	10.42	13.09	14.29	13.38
ST7	3.19	7.43	4.08	3.24	6.37	8.33	5.85	3.43	7.09	5.35	12.59	12.93	9.77	12.06	10.9	15.06	7.1	8.04	9.63
CDC27	17.8	19.75	14.54	19.66	29.6	26.59	21.18	18.76	16.79	21.65	18.52	22.28	14.29	18.51	21.68	18.99	17.18	17.94	17.91
SLC4A1	0.18	0.34	0.28	0.53	0.42	0.25	0.01	0.33	0.76	0.56	0.3	0.14	0.25	0.12	0.58	0.02	0.28	0.2	0.14
CALCR	0.01	0.03	0.01	0.03	0.02	0.01	0.04	0	0.02	0	0.03	0.06	0	0.03	0.09	0	0.01	0	0
HCCS	11.83	14.7	16.16	12.01	11.36	18.7	13.84	11.84	14.51	13.81	21.45	24.61	16.04	27.03	22.59	26.42	19.98	20.75	21.54
DVL2	26.2	48.46	38.2	33.65	58.46	42.45	32.83	50.67	42.95	33.06	2.67	2.7	2.32	2.05	2.52	2.31	1.59	2.12	1.32
PRSS22	474.17	223.78	416.14	400.9	148.55	254.56	193.67	809.29	306.23	458.09	25.25	11.19	20	25.71	12.53	6.65	13.53	30.98	22.15
UPF1	52.31	93.39	98.01	69.12	61.49	85.07	57.95	73.01	76.49	52.81	12.28	9.79	4.05	5.82	12.35	17.12	4.81	4.25	4.48
SKAP2	5.33	9.06	7.95	7.32	7.92	11.88	8.63	5.89	6.28	6.27	57.27	50.67	25.1	24.73	44.05	75.86	25.42	22.58	23.97
SLC25A5	365.62	515.01	615.48	349.54	386.6	545.16	380.78	378.39	479.26	393.24	1435.15	1444.31	1066.52	1235.29	1224.23	1085	1259.53	1265.68	1347.26
MCUB	8.3	10.25	8.25	20.24	7.54	20.55	3.86	11.72	11.14	12.35	10.34	6.11	24.85	43.14	10.91	9.59	13.44	15.14	40.07
HOXA11	0.11	0	0	0	0.04	0	0	0.01	0	0.07	0	0	0.02	0.42	0.04	0	0	0.03	0.23
POLR2J	21.81	35.19	38.77	30.41	33.18	32.84	29.91	26.76	25.91	20.36	97.55	110.16	76.18	90.59	132.74	135.93	71.78	84.49	88.74
DHX33	5.46	9.57	7.02	6.04	7.03	8.73	6.22	5.61	7.95	6.61	1.99	1.79	1.52	2.44	1.39	2.21	1.6	1.38	1.28
MEOX1	0.97	2.39	0.51	3.22	3.44	3.65	0.24	1.48	0.49	0.85	1.1	0.77	0.47	2.12	0.42	0.84	0.3	1.07	1.11
THSD7A	0.09	0.33	0.25	0.36	1.53	0.31	0.51	0.17	0.11	0.12	0.05	0.03	0.04	0.05	0.1	0.11	0.12	0.02	0.04
LIG3	14.27	24.2	35.13	24.76	32.38	35.53	29.43	16.43	28.73	15.1	12.17	8.85	7.74	12.77	11.19	17.17	10.26	8.76	9.69
RPAP3	8.42	11.43	10.16	8	13.66	12.53	10.72	6.36	14.76	11	31.08	24.58	14.68	27.27	31.66	41.67	16.21	21.63	18.15
ACSM3	0.71	2.23	2.95	1.05	2.73	4.03	2.14	1.01	1.88	1.06	1.92	1.79	0.01	2.51	1.85	4.54	0.22	0.27	0.36
REXO5	3.14	5.4	5.62	3.1	5.46	2.8	4.18	3.47	4.86	2.84	4.58	3.25	1.78	3.45	2.03	8.58	2.62	1.88	2.31
CIAPIN1	23.06	32.97	30.39	26.08	30.34	34.06	24.03	24.66	33.9	29.91	77.24	75.78	69.33	96.73	90.87	76.42	78.14	84.57	87.45
SPPL2B	48.74	100.31	139.96	81.93	126.3	83.81	55.21	67.51	96.51	74.75	3.29	2.05	0.96	1.29	2.62	2.59	0.88	1.05	0.98
FAM214B	31.79	30.85	22.22	33.52	32.85	33.16	23.04	35.25	20.99	46.22	3.93	5	4.87	5.86	4.3	2.33	3.63	4.33	4.79
COPZ2	23.9	37.98	16.24	47.91	16.12	40.56	10.47	30.88	16.82	30.28	25.03	22.61	7.26	11.62	33.66	20.1	8.62	12.34	7.88
PRKAR2B	0.22	0.79	1.99	0.97	1.95	1.18	0.49	0.41	0.86	0.28	0.45	0.14	0.07	0.01	0.2	0.28	0	0	0.04
MSL3	13.06	19.69	19.88	20.84	22.29	25.83	17.3	11.52	22.41	17.42	36.31	34.45	20.78	28.94	27.27	47.29	18.43	18.49	23.73
CREBBP	26.12	48.94	31.73	28.42	61.29	44.34	38.62	27.03	44.24	34.57	4.4	6.67	2.78	4.97	5.04	5.83	3.21	2.3	3.2
TSPOAP1	0.51	20.14	25.15	6.34	20.44	20.59	8.48	5.89	8.04	3.08	0.85	0.62	0	0.05	0.57	1.82	0	0.09	0.09
MPO	0.01	0	0	0	0.05	0.02	0	0	0.03	0	0.02	0	0	0.01	0	0.03	0	0	0
PON1	0	0.06	0.02	0	0	0	0.19	0.07	0.09	0	0	0	0.09	0	0	0.12	0	0	0
GCFC2	3.75	5.75	4.99	4.22	5.31	7.65	3.7	4.22	8.06	5.21	8.1	8.89	4.54	9.66	6.41	8.25	6.56	5.49	5.96
WDR54	4.48	10.32	24.28	7.85	7.08	13.78	3.66	10.61	3.89	3.69	141.72	59.39	11.99	11.76	137.42	436.95	16.3	13.14	9.28
CROT	17.1	27.67	15.96	17.14	15.09	40.38	20.68	10.98	16.85	34.38	22.79	36.85	19.94	19.14	31.52	16.12	7.37	14.82	13.78
ABCB4	0.08	0.71	0.71	0.49	0.66	0.9	0.33	0.21	1.25	0.25	0.71	0.38	0.29	0.09	0.1	0.49	0.06	0.12	0.29
KMT2E	49.75	65.48	49.63	45.38	60.49	70.9	47.58	58.44	50.38	54.16	54.8	76.16	30.13	48.16	49.72	82.06	39.96	35	40.63
RHBDD2	55.25	79.37	100.72	62.67	54.53	62.45	43.6	53.97	68.95	49.64	94.97	120.95	27.97	65.52	106.43	147.1	45.53	54.12	42.45
SOX8	0.07	0.44	0.29	0.46	1.63	0.39	0.09	0.2	0.09	0.24	0.05	0.01	0	0.01	0	0	0	0	0
IBTK	11.95	12.12	10.86	10.56	12.01	12.9	12.28	10.27	11.77	11.77	7.72	8.92	3.82	6.72	6.2	8.32	5.67	6.76	5.29
ZNF195	7.76	15.65	13.42	9.83	14.13	18.19	8.66	9.36	10.98	9.67	25.52	32.18	10.16	13.48	23.12	25.86	10.26	12.75	10.46
MYCBP2	53.56	107.98	125.7	82.86	141.17	135.97	155.02	59.28	155.08	89.85	15.93	15.75	12.56	20.2	15.91	10.23	6.44	6.3	11.07
FBXL3	13.23	21.64	18.87	18.01	18.87	25.64	18.6	10.15	20.56	16.95	12.89	19.8	12.16	14.73	11.36	19.5	9.55	8.6	11.99
ITGAL	0.76	8.76	9.9	12.45	20.93	14.73	6.33	10.61	12.75	3.4	3.34	0.48	0.07	1.97	1.9	1.9	0.24	0.27	0.4
PDK2	4.06	15.97	16.95	10.13	19.97	18.2	12.53	10.01	12.83	7.05	24.75	33.58	12.81	17.2	20.57	37.91	7.57	10.15	8.62
ITGA3	81.52	68.63	30.35	50.64	23.53	62.52	22.14	74.74	39.6	43.81	8.38	23.27	10.43	19.1	21.75	14.74	8.12	9.24	14
ZFX	13.55	19.39	11.32	12.31	24.03	30.43	12.36	12.43	13.39	14.59	16.72	27.28	18.58	34.13	39.69	18.48	13.11	14.24	25.43
LAMP2	49.72	52.95	23.98	34.25	42.58	63.85	55.94	36.62	37.07	59.05	393.86	514.26	308.61	354.54	394.23	407.26	307.85	333.98	395.33
ITGA2B	0.09	0.63	0.68	0.7	2.16	0.48	1.23	0.31	0.38	0.43	0.08	0.07	0.01	0.17	0.49	0.19	0.16	0.03	0.12
ASB4	0.01	0.22	0.41	0.08	0.07	0.63	0.01	0.01	0.01	0	0.5	0.23	0.03	0.06	0.32	1.86	0.05	0.08	0.03
GDE1	41.18	53.69	48.16	32.3	37.92	69.42	49.29	44.01	42.42	37.3	102.04	94.65	21.27	28.69	90.8	262.73	12.13	21.03	18.74
REX1BD	62.82	82.87	138.93	102.8	88.66	106.38	58.26	57.13	84.43	44.48	10.52	9.71	5.89	9.9	13.47	11.12	5.93	7.03	7.06
CRLF1	3.52	5.47	7.47	4.62	7.09	6	5.26	8.19	8.49	5.57	1.05	0.25	1.51	1.01	1.13	2.2	0.2	0.88	0.78
OSBPL7	7.35	13.92	10.75	6.01	10.33	13.57	3.83	6.23	4.9	6.06	0.65	1.48	0.18	0.2	1.34	1.03	0.14	0.23	0.27
TMEM98	5.91	33.76	26.39	5.6	23.47	27.72	10.83	21.51	37.2	7.22	78.87	89.2	10.68	24.49	24.95	106.74	24.89	26.71	12.62
YBX2	0.29	5.68	17.87	1.72	7.06	4.12	3.81	5.95	6.48	0.85	0.17	0.03	0.07	0.06	0.25	0.09	0.03	0	0.04
KRT33A	4.14	1.24	2.51	2.99	3.35	1.77	2.73	2.02	2.36	1.94	1.77	1.36	0.71	0.63	2.59	0.23	2.15	2.77	3.02
MAP3K14	3.99	14.58	15.92	8.44	21.48	14.77	11.62	6.8	21.36	5.68	4.13	3.41	1.32	4.37	3.91	4.89	0.89	1.66	2.83
ABCC8	0.01	0	0.22	0.03	0.61	0.06	0.01	0.01	0.25	0	0	0.01	0	0.03	0	0.02	0	0	0.01
CACNG3	0	0	0.04	0.02	0	0.02	0	0	0	0	0	0	0	0	0	0	0	0	0
TMEM132A	149.13	114.48	64.86	164.09	28.19	105.09	38.34	198.77	53.6	93.08	26.31	24.29	5.96	10.3	35.97	20.39	19.84	17.64	13.02
AP2B1	20.93	32.77	31.52	15.48	24.11	45.72	15.88	25.73	22.81	15.91	41.68	47.5	7.36	20.88	50.56	67.61	10.37	11.67	11.84
TAC1	0.06	0	0	0	0	0.03	0	0	0	0	0	0	0	0	0	0	0	0	0
ZNF263	15.45	34.29	39.98	34	24.41	35.99	19.81	18.9	30.37	16.63	6.34	6.24	2.8	4.79	6.04	9.76	2.69	4.39	4.18
CX3CL1	12.69	32.24	12.6	19.46	9.28	39.85	4.92	42.41	7.9	8.18	18.27	14.29	0.69	5.49	20.18	29.71	3.11	2.32	1.89
SPATA20	17.32	34.12	39.33	25.09	40.82	37.34	12.87	16.49	37.06	20.68	13.31	20.53	3.49	6.46	11.78	18.57	2.84	5.06	6.7
CACNA1G	0.11	0.51	0.07	0.13	3.39	0.5	0.15	0.13	0.38	0.23	0	0	0	0.07	0.01	0.05	0	0.06	0
TNFRSF12A	31.07	18	13.08	19.5	4.81	31.46	2.15	31.81	3.48	21.5	15.95	26.62	39.85	37.51	45.84	14.5	25.6	30.16	35.14
DLX6	0.14	0.16	0.07	0.15	0.1	1.04	0.05	0.27	0.01	0.72	0.65	0.18	0.11	0.02	0.22	0.17	0	0.27	0.1
MAP3K9	28.89	27.85	22.08	22.03	29.53	25.72	36.75	52.13	32.48	38.78	4.46	4.21	6.76	4.3	2.88	2.12	4.47	4.69	4.25
RALA	30.83	34.18	41.93	23.48	45.47	40.34	53	34.12	59.09	54.17	38.04	40.7	65.37	48.77	37.41	23.24	61.09	47.72	65.36
BAIAP2L1	38.06	39.48	41.52	40.95	30.66	44.44	28.57	61.3	24.97	36.17	23.37	22	13.55	12.38	28.95	34	16.76	18.68	13.29
KDM7A	21.09	17.74	13.88	11.49	16.82	17.32	12.68	25.46	11.79	11.36	1.76	1.01	1.13	1.12	1.34	1.28	2.04	1.47	1.34
ETV1	0.68	4.15	1.32	2.28	2.15	2.49	1.52	1.38	1.38	0.68	3.5	1.84	0.16	0.92	0.92	2.47	0.96	0.9	0.4
AGK	9.47	15.94	15.97	11.18	15.01	17.28	11.04	12.85	19.77	11.35	17.47	26.99	9.07	16.06	17.76	23.67	11.72	11.38	13.4
ALDH3B1	30.49	21.51	56.17	27.85	9.23	29.7	18.94	8.21	15.39	28.79	21.32	25.11	1.48	1.71	38.1	89.32	4.01	7.66	2.53
TTC22	173.73	72.48	117.6	163.99	155.16	92.24	208.7	76.25	157.55	193.95	34.88	45.62	105.56	63.64	114.53	21.5	71.13	89.1	58.82
PHTF2	4.82	7.72	2.11	4.43	7.29	8.84	4.63	5.67	3.07	5.54	11.87	18.58	8.63	12.31	18.82	14.42	8.84	8.15	9.6
CCL26	0.92	2	13.35	5.79	6.47	4.08	3.18	0.97	13.82	1.01	4.19	1.18	0.21	11.46	29.37	7.66	3.56	3.15	1.59
FARP2	25.07	37.83	32.46	25.2	28.6	33.78	26.92	35.51	31.46	48.53	29.03	26.53	26.32	31.61	29.96	24.32	31.65	27.8	29.82
USH1C	0.3	4.07	6.04	1.4	0.13	2.15	0.14	3.5	0.21	0.31	5.87	10.34	0	0.12	2.14	11.22	0.32	0	0
GGCT	62.75	50.05	70.45	58.12	49.09	51.89	67.15	41.62	55.51	61.3	103.69	112.73	144.21	135.6	121.47	91.96	135.56	142.72	148.57
DBF4	5.07	9.88	3.75	4.12	3.83	6.6	5.92	5.72	8.42	3.48	18.24	22.95	13.53	24.57	21.3	17.72	14.36	15.98	21.99
TBXA2R	2.13	4.45	3.64	3.99	4.46	3.11	2.44	4.59	4.53	4.43	0.83	1.41	0.7	0.65	0.8	0.59	0.6	0.58	0.7
IFRD1	10.75	11.01	9.7	10.44	13.53	13.23	12.03	9.98	10.22	23.04	28.57	42.26	43.97	29.64	32.54	28.23	10.73	20.72	27.09
LGALS14	0	0	0	0.08	0	0	0.08	0	0	0	0	0	0	0	0	0	0	0	0
COX10	7.06	13.7	10.87	8.23	11.3	12.97	10.38	7.35	11.37	8.67	12.77	15.15	7.65	13.21	12.7	10.33	9.18	9.36	9.25
GTF2IRD1	54.73	48.37	40.39	50.28	45.71	45.52	46.05	62.42	53.84	45.01	25.12	20.53	18.3	16.05	17.59	16.64	19.22	26.29	23.4
PAF1	41.71	36.96	39.69	30.81	39.2	40.7	37.22	48.86	41.57	48.08	32.27	29.44	24.91	32.96	27.92	38.2	25.59	28.09	27.08
VPS41	23.9	27.01	26.32	27.25	42.45	43.26	31.39	22.89	32.32	25.43	50.3	54.17	28.59	37.37	44.49	67.26	27.24	32.41	34
ARHGAP44	0.69	2.34	3.01	2.03	2.03	3.25	2.78	2.38	1.6	1.24	1.17	0.43	0.03	0.13	0.65	1.67	0.17	0.09	0.01
ELAC2	29.91	42.01	41.28	29.09	35.93	44.76	34.46	24.25	40.03	30.63	13.46	18.74	11.14	18.57	17.77	18.1	12.3	11.15	13.68
SCIN	10.05	26.95	53.14	16.81	53.86	19.08	61.94	5.15	81.85	9.76	116.88	38.75	2.44	5.29	20.32	34.43	7.75	23.24	4.71
ARSD	22.31	33.36	34.83	27.32	30.08	48.16	18.24	12.45	20	13.67	46.05	49.56	10.9	24.23	52.73	50.86	12.21	11.98	15.55
PNPLA4	13.36	6.42	8.13	5.36	11.27	17.81	8.27	5.44	8	5.54	23.28	28.62	27.1	38.1	58.52	30.97	14.96	16.41	39.01
MYH13	0	0	0	0	0	0	0.04	0.01	0	0.01	0	0	0.02	0.02	0	0	0.03	0.01	0.05
ADIPOR2	28.23	32.36	27.24	33.67	44.38	37.57	68.6	45.11	39.67	38.31	6.83	10.43	9.28	8.95	8.61	6.61	9.25	8.8	9.38
CDKL3	0.54	1.43	1.01	0.69	0.62	2.42	0.59	0.55	0.73	0.61	3.79	2.8	1.12	2.04	3.82	6.24	1.48	1.05	1.05
UPP2	0	0.02	0.11	0	0	0	0	0	0.02	0	0.08	0	0	0	0	0.07	0	0.01	0
PRSS21	0.98	2.11	1.3	9.55	2.3	1.51	1.99	6.53	1.3	0	1.51	10.45	0	2.27	0.04	9.99	15.66	2.36	0
MARK4	28.98	35.14	37.97	31.89	30.18	34.89	21.55	59.15	34.64	53.94	2.6	2.5	1.84	2.54	2.53	2.01	1.8	2.55	1.65
PROM1	0.08	4.15	28.96	3.08	0.77	12.75	0.21	2.18	0.11	0.03	66.36	15.4	0.03	0.05	22.16	148.31	0.03	0.1	0.37
CCDC124	66.07	50.4	80.04	57.78	55.13	51.86	64.77	84.78	78.58	53.69	21.63	19.69	24.66	20.2	26.8	21.09	21.31	26.35	26.05
CEACAM21	0.7	0.78	0.44	2.73	2.42	2.85	0.67	1.39	2.16	0.46	1.1	0.16	0	1.34	0.69	0.99	0.04	0.16	0.97
PAFAH1B1	49.22	63.71	57.4	61.08	57.48	74.71	54.45	70.22	58.86	75.27	43.23	52.25	52.1	66.81	53.36	45.25	60.15	60.95	69.59
NOS2	1.29	8.34	4.08	12.12	0.22	4.3	0.06	39.87	0.04	0.62	22.64	2.31	0.22	13.01	3.11	11.18	0.21	1.03	1.87
DNAH9	0.75	5.45	24.37	7.3	0.36	8.79	0.3	0.9	0.67	1.03	16.55	6.77	0.22	0.25	14.65	53.18	0.15	0.17	0.21
KIAA0100	59.32	93.57	106.14	97.3	79.87	88.7	58.65	69.47	91.36	73.25	16.42	21.1	10.41	15.11	17.28	23.32	10.33	12.26	11.28
SLC13A2	0.26	1.1	1.17	0.15	0.05	0.82	0.04	3.25	0.09	0.06	3.14	3.03	0	0.05	0.45	2.18	0	0.15	0
GAS7	9.4	8.48	25.23	6.36	24.39	12.14	32.18	7.21	35.58	29.06	1.57	0.86	4.7	2.52	1.06	2.97	2.65	4.17	4.06
TRAPPC6A	18.27	31.29	59.78	18.39	33.58	30.8	24.93	15.98	34.09	11.67	16.36	16.78	3.47	4.94	16.7	22.77	4.03	5.72	3.2
MATK	0.1	1.23	2.92	1.8	3.86	3.19	1.2	0.26	2.98	0.75	0.15	0	0.06	0.12	0.15	0.12	0.09	0	0
CEACAM7	18.5	10.86	13.31	15.02	2.91	42.38	13.44	13.23	20.91	27.43	64.37	17.05	69.98	36.51	5.54	11.55	9.17	95.78	28.99
CD79B	0.23	0.56	2.83	8.74	3.93	2.43	0.8	3.22	2.47	0.71	4.62	0.51	0.12	0.84	0.4	0.71	0.09	0.3	0.28
SCN4A	0.01	0.01	0.21	0.03	0.52	0.02	0.35	0.01	0.03	0.13	0.01	0	0.09	0	0	0	0	0	0
ST7L	7.89	16.95	10.99	9.57	15.38	18.83	11.86	9.08	14.27	11.26	17.67	25.84	8.88	17.01	17.25	29.43	12.3	13.6	11.88
TKTL1	0.05	0	0	0.14	0.08	0.05	0.02	0.01	0	0	0.01	0	0	0	0	0	0	0	0
PAX6	0.13	0.21	0.51	0.3	0.61	2.52	0.75	0.05	0.07	0.07	0	0	0	0.34	0.22	0.01	0.05	0	0
RPUSD1	22.13	31.33	40.32	24.32	29.69	28.12	22.05	27.6	34.78	23.84	2.44	3.57	2.25	2.77	3.54	3.66	2.06	2.22	2.81
RHBDF1	39.25	41.49	35.44	35.26	56.87	34.83	40.09	42.35	36.91	44.32	3.57	3.61	4.38	3.32	5.5	3.23	3.07	3.08	3.78
LUC7L	41.74	80.18	82.74	65.16	91.07	94.2	56.8	46.27	52.35	53.57	16.78	17.94	11.1	14.97	18.62	16.19	11.03	12.01	12.96
CACNA2D2	0.21	0.65	1.11	0.84	1.89	0.85	0.85	0.32	0.86	0.23	0.14	0.31	0.06	0.08	0.19	0.2	0.04	0.1	0.01
BAIAP3	6.38	8.45	25.48	12.64	9.92	9.33	4.97	9.62	2.86	5.32	2.17	0.48	0.06	0.06	2.54	2.12	0.07	0.13	0.02
TSR3	47.67	51.01	77.86	59.52	42.42	53.93	44.79	40.26	70.8	42.79	6.49	2.07	1.07	2.2	5.44	3.83	1.75	1.47	1.49
PIGQ	19.51	44.65	58.59	32.9	47.68	30.7	24.63	34.2	42.7	28.22	6.38	3.44	1.42	4.27	4.88	6.56	4.53	1.66	1.2
CRAMP1	11.66	28.73	25.08	19.88	25.67	24.35	16.9	19.85	20.22	17.03	1.23	1.16	0.31	0.96	0.77	1.03	0.33	0.34	0.38
TEAD3	32.01	50.33	50.04	29.64	39.56	56.35	42.64	37.6	48.15	36.75	5.12	6.14	3.72	4.05	5.54	4.95	2.62	3.47	3.31
SELE	0.18	0.85	0.21	5.52	2.4	2.37	0.23	0.04	0.2	1.19	1.45	0.23	0.46	2.58	0.27	1.11	0.07	0.92	1.01
DNAJC11	25.62	35.46	41.85	28.68	42.97	38.35	36.7	25.97	45.7	32.17	47.07	54.73	28.76	52.24	47.82	45.71	46.04	37.87	40.02
FMO3	92.9	38.74	8.36	4.62	3.21	31.34	2.55	425.36	2.46	131.51	63.39	24.06	0.18	54.72	13	328.89	0.78	9.48	0.78
MYLIP	11.84	19.46	18.37	16.28	18.27	23.02	22.26	10.69	28.96	6.77	16.43	11.93	1.25	5.27	15.39	19.01	1.86	2.58	2.05
NOX1	0.05	0.07	0.42	0.03	0.2	0.4	0.07	0.07	0.09	0.06	1.43	0.51	0.08	0.13	0.25	0.67	0.25	0.3	0
E2F2	4.38	9.16	8.6	3.74	9.59	7.27	10.91	5.42	15.7	6.59	1	1	1.81	2.47	1.05	0.55	2.14	1.94	1.44
PSMB1	97.2	90.56	90.09	79.25	90.43	92.71	82.49	88.09	99.75	77.86	438.37	483.39	305.56	533.35	517.18	517.96	494.36	473.18	483.29
SYN1	0.29	0.55	0.83	0.45	2.27	1.23	1.16	0.73	1.45	0.71	0.13	0.01	0.01	0.01	0	0.07	0.01	0.11	0.01
JARID2	23.04	22.36	15.11	19.15	26.57	24.67	25.91	43.04	23.9	23.54	3.45	3.51	2.95	3.69	3.05	2.18	3.94	4.29	3.47
CDKL5	5.6	5.1	4.55	4.53	9.15	5.89	9.27	7.18	7.08	7.44	1.16	1.73	1.02	1.06	0.74	1.31	0.89	0.92	1.28
CAMK1G	0.29	0.17	0.18	0.4	0.23	0.31	0.28	0.73	0.12	0.55	0.02	0.02	0	0.34	0	0	0	0	0.01
CDK11A	28.77	57.14	56.55	48.66	75.06	44.26	43.15	38.22	44.7	42.54	4.77	4.8	1.52	5.42	6.24	7.19	2.07	3.13	2.83
NADK	51.04	69.37	82.15	61.6	54.03	56.4	37.47	65.13	55.96	55.76	14.19	10.97	4.73	5.36	21.92	15.58	4.71	6.13	4.61
TFAP2B	0	0.53	0.75	0.38	1.61	0.11	2.06	0.03	2.23	0.12	0.02	0.01	0	0.2	0	0.08	0	0.02	0.03
TFAP2D	0.11	0	0	0	0	0	0	0	0	0	0	0	0	0	0	0	0	0	0
DLEC1	0.46	5.18	29.86	4.6	3.45	5.47	1.35	1.53	1.93	2	2.48	2.18	0	0	1.53	5.84	0.07	0.01	0.04
CYTH3	7.58	11.78	10.06	8.09	14.88	10.57	10.07	7.92	9.53	8.64	0.41	0.48	0.39	0.35	0.63	0.52	0.61	0.24	0.46
ADAM22	0.04	0.36	0.32	0.24	0.66	0.5	0.25	0.15	0.18	0.16	0.17	0.05	0.02	0.1	0.01	0.29	0.01	0.04	0.06
SYPL1	95.5	97.26	66.26	73.14	78.26	102.99	99.45	64.06	90.02	157.89	467.57	665.35	403.65	487.07	596.44	532.08	730.91	704.23	581.88
CYB561	46.21	69.02	110.89	79.03	80.19	72.98	72.5	38.76	89.92	67.83	77.21	54.31	34.15	56.64	71.68	101.68	29.85	39.14	45.68
SPAG9	36.39	30.78	22.51	22.39	34.42	36.31	25.14	56.98	26.87	29.2	10.99	11.46	10.44	14.43	11.47	12.27	11.68	13.22	17.96
CELSR3	0.66	2.09	0.95	1.39	0.67	1.5	0.35	1.71	0.58	0.84	0.09	0.09	0.08	0.04	0.11	0.14	0.03	0.05	0.06
AASS	2.16	9.97	6.04	7.84	8.58	13.41	6.49	10.33	5.83	8.6	23.33	17.67	4.65	17.72	4.02	20.82	6.34	10.5	6.65
PLEKHG6	52.1	104.53	152.93	79.08	108.11	115.2	111.1	71.59	121.92	138.57	6.03	11.64	8.94	10.04	8.71	8.8	8.3	8.91	9.1
SS18L2	11.21	19.26	14.19	16.73	14.04	26.67	10.47	22.01	10.56	11.97	54.07	61.41	40.1	48.58	61.2	61.16	48.05	50.45	45.23
MPND	14.16	16.08	29.29	21.99	24.68	15.9	25.91	16.21	27.27	17.91	1.62	0.73	1.87	2.79	2.07	1.52	1.49	2.05	2
MGST1	190.96	112.3	55.79	116.51	19.93	76.43	85.03	33.42	30.94	110.81	438.75	610.46	195.96	280.86	1087.17	620.1	346.66	338.07	2.16
CRY1	4.39	6.82	13.48	11.19	8.61	6.13	8.36	3.91	7.22	12.84	11.75	7.79	10.74	7.01	8.68	15.26	3.63	6.32	4.68
PGLYRP1	0.63	1.41	0.74	0.23	1.85	0.54	0.41	0.42	0.89	0.51	0.2	0	0	0	0.07	0.08	0	0	0
NFIX	34.72	149.15	135.97	64.8	138.96	187.18	128.44	59.6	146.19	78.25	9.87	14.55	3.45	7.78	4.12	11.74	4.37	5.09	5.28
ST3GAL1	35.25	23.42	30.53	38.6	27.17	35.01	21.18	69.49	31.88	28.1	17.5	22.17	7.93	6.99	14.85	13.4	14.47	19.79	9.06
MMP25	14.33	2.83	2.32	2.51	6.44	6.63	2.28	3.2	2.96	0.82	0.05	0.03	0.02	0.39	0.09	0.19	0.04	0.1	0.13
IL32	8.17	23.92	40.63	29.62	52.6	83.06	17.62	41.38	39.57	10.24	39.56	11.99	9.89	35.57	24.67	22.44	5.67	9.93	23.88
PKD1	78.18	234.61	205.47	130.21	392.87	188.68	106.18	220.21	155.35	115.78	2.96	4.27	2.08	2.99	2.87	4.36	0.44	2.18	1.32
MAPK8IP2	0.4	0.79	1.24	1.29	0.52	0.9	1.33	2.61	1.75	1.68	0.07	0.05	0.06	0.1	0.11	0.09	0.01	0.07	0.04
MED24	26.16	58.7	53.8	29.03	66.58	51.39	37.91	40.9	52.16	33.74	48.97	38.31	17.06	31.97	36.81	78.26	27.77	21.68	20.18
RHOBTB2	4.27	7.2	6.46	6.78	10.13	5	2.57	5.17	3.15	3.37	0.71	1.03	0.18	0.47	0.55	0.89	0.16	0.21	0.26
HEATR5B	8.07	15.44	14.31	9.89	17.5	16.08	14.05	8.09	15.36	16.57	8.19	6.39	2.94	6.47	4.77	7.25	4.17	4.18	4.47
SEC62	16.1	34.66	18.01	37.15	29.02	41.28	30.34	18.07	18.54	16.46	195.8	239.64	58.77	124.93	187.87	234.1	87.9	101.66	68
RPS20	1147.19	1339.04	1277.81	889.96	907.03	1366.25	1144.73	1366.96	1091.45	841.31	423.16	543.3	323.49	479.62	472.46	459.1	444.05	404.01	390.55
CSDE1	244.27	210.56	191	237.63	231.63	308.9	270.11	177.91	193.22	246.83	364.21	443.73	230.45	321.84	365.56	357.71	261.4	267.18	301.84
UBE3C	25.04	38.05	32.26	30.43	35.51	37.46	28.97	27.19	36.55	32.49	9.98	9.83	8	12.22	7.63	7.76	6.55	7.75	8.51
REV3L	8.42	28.71	18.33	20.22	30.8	25.76	14.26	14.66	17.74	18.35	6.48	7.53	3.6	6.96	5.55	8.83	4.1	2.35	3.89
TENM1	0.01	0.03	0.22	0.08	0.41	0.14	0.14	0.02	0.13	0.02	0.01	0	0	0	0	0	0	0	0
PAX7	0.02	0.03	0.72	0.02	0	0	0.03	0.13	0	0	0.12	0	0	0.7	0.03	0.13	0	0.14	0.01
MASP2	0.29	1.84	0.59	0.65	1.64	1.22	0.9	0.39	1.22	0.77	0.03	0.02	0	0.04	0.1	0.11	0	0.03	0.04
IYD	0.4	1.65	1.41	0.88	1.1	0.93	0.98	0.69	0.74	1.71	1.01	1.21	0.48	0.79	0.76	0.52	0.16	0.43	0.35
FAM76A	4.07	8.35	10.06	5.76	8.76	10.28	8.04	4.25	9.17	7.98	34.68	59.26	24.24	45.6	41.31	64.63	25.07	24.27	34.28
TRAF3IP3	2.74	4.51	7.23	7.04	18.97	12.91	5.69	4.4	6.14	3.9	3.99	1.84	0.43	1.46	1.04	1.84	0.26	0.32	0.68
POMT2	7.89	12.45	16.81	13.26	11.03	13.48	9.28	9.33	15.26	13.28	7.76	5.84	2.99	5.26	9.39	15.78	2.34	3.3	4.77
VTA1	17.63	19.42	13.89	14.17	22.71	22.65	22.31	12.41	17.44	18.51	114.7	138.38	102.1	126.2	119.09	140.89	104.67	110.77	116.6
MLXIPL	1.5	3.36	5.17	3.29	5.17	2.55	4	2.56	3.55	3.75	0.46	0.16	0.04	0.21	0.11	0.31	0	0.09	0.09
BAZ1B	21.29	37.06	31.23	29.04	27.87	45.07	26.89	27.61	29.11	27.55	5.16	5.97	3.25	5.67	5.16	6.32	3.37	3.94	3.89
RANBP9	35.13	29.96	20.34	20.39	48.06	32.87	82.77	43.19	49.36	55.36	8.73	9.13	15.24	7.52	6.66	9.67	9.62	12.05	8.47
ETV7	1.98	5.93	3.13	2.74	1.9	8.31	2.35	4.27	3.08	4.03	5.91	6.57	1.03	11.4	10.06	8	1.66	2.43	1.95
SPRTN	4.58	9.59	12.12	13.27	10.34	10.86	7.17	6.78	11.32	8.45	12.84	14.12	10.33	11.5	12.34	14.67	8.3	10.69	9.47
EEF1AKNMT	16.42	25.76	28.5	32.6	18.01	30.48	16.65	15.9	26.48	14.81	14.97	13.62	7.03	11.15	14.47	12.86	8	9.35	10.75
DYRK4	6.26	14.47	6.27	6.62	12.93	13.52	9.55	8.94	7.54	4.99	24.27	27.26	16.68	21.49	18.07	33.03	15.04	19.26	20.96
ZNF207	67.95	103.16	66.53	71.08	148.2	110.86	117.26	80.64	100.33	95.99	185.57	225.14	170.51	230.05	175.64	184.29	182.71	185.61	225.29
UQCRC1	311.34	464.43	586.47	299.34	415.12	443.5	463.26	324.18	494.34	264.16	761.9	908.32	420.4	633.88	630.47	760.6	666.65	706.01	718.85
STARD3NL	8.46	8.59	5.67	7.24	4.57	11.25	3.19	4.4	2.67	4.21	20.53	26.34	9.14	18.89	38.56	39.23	12.28	11.82	12.3
CD9	578.91	1144.41	1203.88	1080.79	994.77	1143.82	1245.94	602.91	1402.76	1415.43	2200.52	2001.26	869.74	1673.09	1848.86	1739.72	1165.85	1602.83	1179.7
HHATL	0	0.65	3.49	0.49	0.24	0.58	0	0.1	0	0.23	0.69	0	0	0	0.47	0.57	0	0	0
NCAPD2	32.63	49.48	54.12	35.92	31.64	50.26	30.98	32.17	39.42	32.79	11.16	14.04	9.47	28.82	11.7	11.49	15.35	13.1	18.56
IFFO1	2.37	6.03	5.73	8.61	16.58	9.19	3.63	4.1	4.66	3.27	0.32	0.17	0.05	0.14	0.07	0.16	0	0.09	0.14
GIPR	3.99	9.45	18.57	4.62	8.75	6.54	5.15	14.57	3.8	4.82	7.88	4.38	0.49	1.15	6.61	16.71	0.67	1.16	0.4
PHF7	3.16	11.75	7.83	4.65	8.07	8.64	3.84	3.65	5.42	5.92	3.04	3.58	1.43	3.76	2.37	4.94	1.11	1.35	2.2
SEMA3G	0.79	2.61	0.39	3.54	5.21	2.11	0.87	1.35	0.61	1.24	0.47	0.29	0.13	0.21	0.14	0.2	0.05	0.09	0.12
NISCH	41.66	88.55	77.77	74.56	103.04	93.32	59.61	62.01	63.5	49.37	4.66	4.59	2.59	2.68	4.58	5.04	2.34	2.41	2.37
STAB1	11.06	21	35.89	38.39	81.77	28.96	17.55	10.33	27.62	8.81	0.93	0.77	0.19	1.23	0.37	0.47	0.29	0.23	0.44
FUZ	5.88	12.02	28.78	10.58	10.69	14.81	5.58	8.53	8.56	5.45	9.47	6.14	1.53	1.75	8.52	15.58	1.92	1.65	1.6
SLC6A13	0.03	0.08	0.08	0.61	0.19	0.04	0.04	0.25	0.14	0.09	0.08	0	0	0	0	0.05	0	0	0
IDS	32.74	29.87	40.83	35.6	25.93	35.82	24.27	42.45	29.89	40.62	29.83	26.07	31.05	20.32	40.04	36.96	16.16	19.32	22.7
PRSS3	86.9	33.99	11.01	11.64	70.21	26.74	86.99	112.81	86.65	127.84	25.56	26.67	396.84	133.77	18.13	3.63	235.18	282.16	335.46
ZNF200	3.78	7.26	6.04	6.4	4.51	7.38	3.63	6.95	6.34	5	7.13	7.59	4.1	5.58	6.22	7.26	3.53	4.17	4.92
CD4	4.31	6.93	12.54	9.68	11.55	18.65	7.2	7.2	11.06	3.21	8.1	4.19	0.81	5.63	6.18	25.31	1.79	1.01	2.61
LRRC23	6.16	17.44	75.44	17.25	6.53	27.97	4.21	7.04	7.68	7.63	31.65	16.23	2.09	3.21	28.4	74.09	2.29	2.88	2.16
BTK	0.47	1.43	1.06	2.92	5.33	2.23	1.63	1.18	1.51	0.47	1.71	0.34	0.81	0.38	0.72	1.19	0.08	0.21	0.45
HFE	2.34	5.04	4.83	5.64	6.61	5.54	5.08	2.44	3.29	2.19	2.28	3.16	0.43	2.41	2.44	4.28	1.35	2.61	1.82
SCMH1	8.75	17.56	11.2	11.6	17.82	13.93	6.72	9.37	9.15	6.58	5.59	8.51	3.03	4.56	11.81	9.8	3.81	4.11	4.05
FYN	4.26	9.68	10.72	16.66	37.03	22.45	7.51	14.18	12.01	5.07	3.62	1.48	0.76	2.89	1.11	2.71	0.28	0.64	0.93
HIVEP2	15.94	11.3	7.23	7.56	11.94	16.12	10.61	13.1	7.15	13.97	1.92	1.73	2.5	2.3	1.25	2.42	2.33	1.82	2.86
FMO1	0.2	0.48	2.43	0.96	7.73	6.93	2.41	0.21	1.52	0.3	1.37	1.1	0.24	2.13	0.17	0.33	0.4	1.26	3.05
ELOA	21.95	29.24	22.84	21.13	22.53	26.45	23.63	18.28	24.56	20.58	31.8	45.58	29.04	39.66	39.06	41.69	28.74	31.48	38.06
LYPLA2	78.2	94.43	119.18	89.95	77.11	81.91	82.27	65.74	104.67	94.25	123.04	149.25	80.68	117.3	161.9	114.4	103.24	110.48	107.03
CLCN6	5.04	16.7	13.52	10.52	15.2	13.8	7.94	10.17	11.89	10.27	3.26	2.8	1.25	2.92	3.15	3.61	1.53	2.05	2.45
MRC2	25.12	38.64	21.05	59.27	80.45	49.96	40.8	19.69	40.03	23.94	1.28	3.78	1.91	2.23	3.21	1.62	3.15	1.44	2.51
SLC6A7	0	0.02	0	0.05	0.02	0.05	0.01	0.01	0.01	0	0	0	0	0	0	0	0	0	0
TSPAN9	32.91	34.31	15.85	17.08	25.55	43.72	11.66	21.17	19.43	19.11	1.55	2.88	1.07	2.87	2.17	2.13	1.8	3.71	3.43
BTBD7	17.56	21.72	24.78	33.35	33.14	32.63	35.94	16.06	31.34	25.96	13.48	17.63	8.59	11.67	11.37	14.94	8.16	9.18	9.56
APBA3	15.4	25.65	19.19	18.21	22.37	20.66	10.75	18.2	19.44	13.97	2.42	2.37	1.86	3.23	3.21	2.12	1.85	1.96	2.16
MKS1	7.47	15.99	26.83	9.16	15.5	19.68	11.38	7.92	16.02	8.29	32.03	27.88	9.88	18.7	26.96	65.54	11.82	14.81	12.57
ABHD5	21.32	15.39	12.34	10.43	20.76	16.64	26.73	14.69	21.65	27.17	37.67	38.42	58.6	37.82	46.57	39.78	32	39.15	51.51
ANOS1	1.71	7.98	2.88	5.08	1.01	6.17	1.09	2.61	1.18	1.89	1.61	1.11	0.14	0.81	0.5	2.24	0.32	0.15	0.25
AKAP8L	53.35	101.88	93.84	69.35	130.71	89.64	64.67	58.32	80.83	73.04	6.52	7.5	4.02	5.44	8.14	5.89	3.07	5.03	5.14
MBTD1	6.16	9.63	7.24	7.12	9.7	11.9	7.75	7.1	9.53	9.78	0.95	0.85	0.42	0.79	0.51	1	0.52	0.3	0.31
UTP18	10.12	13.12	20.13	13.31	12.74	18.3	15.34	11.2	21.35	14.05	14.36	18.09	12.15	18.63	17.98	18.66	12.95	15.81	15.69
RNF216	7.71	16.58	13.67	11.85	16.72	18.14	11.46	7.97	13.28	9.79	14.1	15.9	6.92	11.3	14.93	16.65	6.5	7.63	9.18
TTC19	17.1	34.87	41.18	30.89	29.67	39.06	24.32	19.57	30.25	27.38	16.61	25.79	7.71	13.85	12.8	14.19	7.71	7.35	4.72
PTBP1	132.03	178.64	133.01	111.06	162.59	169.33	137.5	160.22	153.75	125.55	14.33	15.81	13.45	17.32	16.51	12.36	15.79	13.71	14.44
DPF1	1.21	0.69	0.52	0.7	0.13	2.01	0.22	1.76	0.22	2.38	0.05	0.02	0.1	0.35	0.89	0.71	0.13	0.16	0.34
SYT7	10.59	2	1.35	0.73	1.25	1.27	0.62	12.04	0.83	0.38	0.23	0.25	0.14	0.01	0.59	0.19	0.42	0.29	0.34
LARS2	9.77	11.23	13.72	9.57	14.32	16.03	9.73	8.14	16.32	11.42	9.07	12.48	4.41	13.68	9.69	13.88	9.01	10.46	8.3
PIK3C2A	8.79	17.11	14.99	10.07	16.44	18.67	13.57	12.48	19.84	20.38	13.37	13.42	8.81	11.32	9.27	13.36	8.95	9.63	8.47
PLAUR	29.4	12.41	9.33	9.63	10.03	13.68	5.03	43.85	7.47	8.59	24.92	22.28	13.07	41.56	21.39	15.44	10.09	27.71	55.69
ANLN	10.38	15.93	11.17	7.05	11.25	11.65	10.48	7.22	14.64	10.93	16.77	24.11	26.4	55.8	23.31	11.9	28.06	27.91	35.65
WIZ	18.22	31.61	25.68	24.4	26.37	25.56	18.26	20.78	26.12	22.94	0.63	0.69	0.61	0.71	0.78	0.52	0.33	0.27	0.38
RABGAP1	19.72	32.39	22.68	17.05	32.11	38.47	24.68	18.46	25.96	29.8	13.32	9.71	7.01	8.75	7.01	10.8	4.51	7.22	9.78
DCN	3.73	36.5	75.89	69.79	203.64	67.38	40.32	3.68	38.44	10.67	33.15	9.21	30.1	44.48	2.71	32.77	4.73	11.43	52.2
QPCTL	5.58	8.71	10.93	7.97	6.48	8.33	4.61	5.66	6.64	6.22	2.17	3.73	1.57	1.25	2.2	2.12	1.03	1.2	1.57
PPP5C	23.69	45	40.83	27.99	56.45	44.78	30.11	29.83	41.33	29.02	8.77	8.36	4.82	6.02	8.09	8.92	2.9	5.43	4.88
CEP68	7.41	24.17	10.77	17.58	16.54	24.02	7.84	12.96	10.24	8.3	13.67	17.72	2.59	9.41	10.5	21.97	4.4	3.79	5.44
MAP4K3	9.44	14.7	19.66	19.21	14.61	13.93	10.56	12.63	12.78	7.72	8.08	7.97	1.61	3.47	7.96	9.75	1.88	2.36	2.26
ZBTB32	1.54	5.24	3.84	3.16	7.42	4.81	5.38	2.99	8.2	5.16	0.14	0	0	0.36	0.1	0	0	0	0.02
TYROBP	9.75	7.57	9.85	9.16	13.91	24.31	16.08	14.05	8.65	2.32	37.02	16.9	3.36	24.49	35.35	28.61	3.37	9.84	18.79
TMEM159	142.66	81.57	79.19	144.71	57.03	97.04	60.03	121.08	75.94	129.99	112.74	115.22	145.32	88.81	117.23	78.31	178.58	139.56	159.91
GABRA3	0.66	0.89	0.64	0.98	0.58	1.42	1.13	0.28	0.48	0.97	0.21	0.35	0.15	0.57	0.02	0.17	0.14	0.9	0
BRCA1	7.26	14.8	8.94	8.14	9.11	15.55	9.15	7.38	12.43	5.36	7.77	10	9.23	14.57	8.12	7.73	8.48	6.72	12.24
ERCC1	49.88	73.99	81.16	60.55	55.24	72.96	48.54	65.74	64.23	50.56	101.88	102.35	41.54	64.86	115.17	219.96	41.9	48.12	49.89
CD22	1.28	3.7	3.79	5.87	3.21	3.03	1.37	3.3	2.6	2.79	1.47	0.61	0.66	0.35	0.13	0.53	0.3	0.81	0.17
SEMA3B	5.27	19.17	11.25	9.75	24.19	12.8	1.92	10.62	3.41	6.92	0.23	0.53	0.14	0.06	0.33	0.3	0.11	0.16	0.06
MBTPS2	3.2	5.36	4.54	4.1	5.09	5.21	3.95	3.37	5.29	3.45	9.62	11.76	3.34	8.14	9.98	13.5	7.7	7.53	6.32
PRICKLE3	22.11	35.91	26.26	25.92	25.62	31.41	19.74	38.69	28.43	29.22	5.21	5.79	3.39	3.44	5.8	4.16	3.89	4.65	4.28
LTF	0.17	1.38	0.44	9.18	0.75	2.11	0.04	0.76	1.68	0.41	5.41	2.91	0.1	2.07	0.25	15.8	0.28	0.23	1.85
EXTL3	17.84	19.8	11.61	14.31	11.47	20.28	9.83	33.73	10.22	22.01	7.66	13.38	11.19	15.3	12.95	10.27	11.45	10.87	14.77
NR1H4	0	0	0.05	0.09	0.14	0.1	0.06	0	0.03	0	0.16	0	0	0	0	0	0	0	0
ELOVL5	15.49	30.65	18.97	22.4	19.82	23.08	15.81	20.89	17.27	16.45	85.98	139.88	28.53	50.39	70.54	93.13	47.26	59.23	43.8
ALOX5	7.24	12.62	11.55	12.27	21.72	29.86	8.49	8.89	14.35	6.8	8.04	16.6	0.93	2.96	7.18	11.29	0.49	9.44	2.06
KDM5D	0.22	36.69	44.14	35.36	0.47	0.32	32.25	18.12	39.14	28.56	6.22	8.2	0	0	0	9.45	4.88	4.97	0
CALCOCO1	25.01	57.26	68.98	51.46	90.59	79.24	68.9	49.17	71.89	55.54	56.35	63.27	38.58	41.88	51.47	98.55	8.27	20.71	27.95
UBR7	8.88	15.86	11.37	7.77	10.36	15.67	8.8	8.18	10.38	10.43	41.8	49.05	29.82	32.36	37.76	44.6	30.94	30.62	30.9
MAP4K5	30.89	38.17	47.59	35.1	53.05	39.5	41.54	26.91	41.01	51.2	13.69	16.07	14.89	12.98	13.94	15.14	13.31	9.19	9.66
EHD3	21.05	21.25	27.96	22.38	42.61	42.29	43.83	30.93	50.66	51.44	12.63	8.58	14.49	5.65	10.91	1.7	9.92	9.13	7.44
PSMC4	55.64	68.5	82.6	67.16	66.27	71.48	62.2	62.44	78.73	61.5	91.05	84.01	63.34	108.38	91.44	109	78.49	92.58	95.97
MAN2B2	15.81	13.72	23.36	18.6	20.71	19.12	15.47	13.78	16.93	13.17	12.8	13.32	4.1	9.42	13.89	14.9	7.62	6.11	4.6
SLC7A14	0.32	0.36	0.44	0.35	1.19	0.33	0.17	0.24	0.52	0.76	0.06	0.05	0.37	0.09	0.04	0.03	0.17	0.01	0.04
CLDN11	0.35	5.74	2.27	4.45	14.09	4.11	0.89	0.16	1.11	1.22	16.54	6.96	3.68	9.46	3.71	13.3	0.93	3.97	6.78
SLC25A39	123.93	137.21	184.83	130.81	127.32	123.39	121.75	120.6	154.15	115.12	78.49	84.67	87.12	88.78	106.24	66.32	108.42	102.13	106.8
MVP	136.7	195.62	275.47	162.73	78.57	196.15	84.67	175.43	130.86	121.08	67.27	75.84	13.96	47.16	83.19	76.36	19.07	27.91	27.76
NUB1	11.95	27.69	29.29	20.64	23.53	43.36	20.64	15.89	21.21	17.76	43.52	57.46	23.05	50.79	40.46	52.19	21.89	25.06	27.31
PGM3	12.8	13.08	16.14	11.84	10.56	15.43	15.93	19.63	16.14	11.74	42.54	36.11	33.9	50.8	37.42	38.71	27.16	52.39	49.28
RWDD2A	0.89	1.7	1.95	1.66	1.15	1.58	0.77	1.36	0.82	1.09	3.31	3.65	1	1.3	2.7	3.77	0.65	1.46	1.6
CLK1	66.18	73.05	41.8	45.13	83.05	94.03	61.41	48.65	61.63	62.8	33.14	44.7	26.59	42.13	24.7	28.52	14.65	22.11	25.12
POLR3B	6.34	8.61	8.93	5.47	12.56	8.57	14.11	4.09	16.71	10.61	7	5.44	5.21	9.03	5.37	7.71	6.34	6.53	6.76
ANGEL1	3.75	9.55	7.48	6.3	7.39	10.75	5.6	4.89	8.41	4.68	7.76	8.53	2.64	6.25	5.82	8.06	2.97	2.95	3.87
RNF14	14.19	19.79	19.66	15.55	14.88	21.44	12.47	11.81	17	16.84	49.12	65.02	29.62	46.4	50.38	80.95	36.18	37.53	25.46
DNASE1L1	13.79	20.46	23.19	18.7	20.21	20.98	16.66	18.97	14.88	15.83	13.27	29.42	7.47	11.28	14.66	22.25	8.68	10.82	18.95
DDX11	39.39	103.92	83.11	71.57	83.32	65.36	47.44	63.35	80.38	48.3	8.27	18.35	8.08	17.9	20.3	15.02	7.71	12.55	13.76
HEBP1	33.54	29.85	25.06	22.97	30.37	34.5	38.28	25.41	34.69	31.68	22.29	26.61	30.64	16.05	24.79	19.6	15.84	20.63	12.75
GPRC5A	127.46	84.63	67.28	61.58	74.94	103.24	79.06	386.59	86.19	100.1	194.27	179.83	137.42	36.06	173.07	102.27	190.08	222.77	208.8
MAMLD1	1.4	2.43	0.35	0.59	0.98	1.5	0.78	1.13	0.47	1.07	0.53	0.94	0.11	0.77	0.41	0.81	0.38	0.39	0.16
CD6	0.64	7.32	12.92	8.58	9.86	11.29	4.2	6.18	13.87	3.57	3.37	1.12	0.26	1.32	0.44	2.36	0.52	0.71	0.3
TACC3	90.37	67.89	53.26	82.6	33.42	64.15	27.58	68.89	43.14	41.23	6.02	8.18	5.84	12.05	6.33	3.67	7.92	7.53	7.46
UFL1	9.09	13.07	11.47	10.14	15.99	16.52	15.57	5.41	12.25	12.13	19.29	19.5	12.35	19.84	14.47	19.03	11.43	14.26	14.18
POLA2	8.67	16.92	12.65	10.67	9.73	14.19	7.26	10.18	10.44	9.74	4.48	5.12	3.71	4.18	6.52	5.55	6	4.68	4.3
ZC3H3	12.68	20.63	21.08	15.47	25.08	16.2	20.54	23.48	21.37	17.46	2.2	2.2	1.56	1.43	2.69	1.65	1.35	1.83	1.35
CAPN1	460.25	542.4	697.08	513.84	606.34	550.46	598.4	403.24	684.04	613.36	209.6	239.6	159.75	172.71	227.64	190.85	193.64	175.11	149.5
ACPP	10.08	9.35	22.3	24.3	50.46	12.04	42.57	3.98	51.76	34.3	6.41	4.89	29.17	25.11	7.95	5.27	12.24	21.4	21.78
MDH1	98.65	125.32	160.36	147.15	82.67	150.89	96.83	108.88	114.24	130.61	487.88	520.39	216.77	408.66	413.13	512.41	376	399.79	361.29
SLC30A9	17.47	25.82	23.17	16.87	25.83	29.24	22.74	21.67	22.73	18.53	59.28	66.28	41.48	45.89	47.01	60.7	38.33	47.65	42.9
MTMR11	7.67	7.51	6.83	9.58	7.75	6.63	4.13	12.54	5.52	5.25	5.21	4.22	5.09	5.11	4.74	7.05	6.4	5.55	7.61
COX15	22.11	27.69	31.19	30.14	30.16	32.73	21.36	25.78	24.81	21.85	42.04	46.01	19.45	31.05	44.3	47.47	29.98	29.31	24.05
CCDC88C	27.48	74.41	58.45	41	52.44	66.12	32.46	48.92	42.09	29.84	6.5	3.99	1.37	1.76	5.02	6.24	0.95	1.53	0.85
YAF2	6.79	7.14	5.82	6.22	15.8	13.18	6.07	9.3	5.58	6.62	14.09	16.64	13.63	12.66	15.69	15.32	10.62	10.91	12.38
ZMYND11	10.67	26.86	18.55	15.25	22.74	28.84	20.66	12.28	16.93	18.25	34.59	49.97	18.26	30.31	29.21	50.48	15.63	22.5	20.96
WAS	2.02	2.85	3.72	3.38	8.48	7.55	2.75	5.09	4.6	1.15	1.2	0.34	0.06	0.77	0.76	0.41	0	0.62	0.28
DPEP1	0	0.1	0.23	4.76	0.03	0.02	0.13	0.65	0.03	0.18	0.94	0.13	0.11	0	0.31	0.06	0	0.1	0
BID	46.53	20.01	40.02	30.15	8.6	22.08	6.12	40.66	13.48	9.9	39.43	36.45	8.64	23.16	50.3	37.62	33.83	33.3	20.47
MATR3	46.94	79.06	75.77	58.39	60.38	96.52	51.76	54.74	63.34	50.58	248.92	259.9	105.14	182.23	208.25	307.52	136.41	145.87	138.69
NPC1L1	0.18	0.07	0.04	0.11	0.19	0.05	0.36	0.16	0.23	0.25	0.02	0.04	0.1	0.02	0	0.02	0.03	0.09	0.08
XYLT2	9.72	25.15	27.35	17.77	18.46	20.17	14.29	15.07	14.99	8.24	46.48	64.65	15.31	19.21	51.14	79.55	11.02	3.75	3.66
RGPD5	9.73	21.49	14.1	15.14	13.84	19.44	13.12	14.92	14.24	12.77	6.46	5.71	2.08	4.99	6.36	9.59	2.75	2.09	3.08
STMN4	0.01	0.03	0.03	0.06	0	0.21	0.02	0	0	0	0	0	0	0	0	0	0	0	0
NUDCD3	39.72	56.54	93.53	63.15	51.15	76.93	62.54	40.63	75.4	57.96	63.03	99.97	48.2	64.61	71.96	85.32	53.17	58.24	60.2
ISL1	1.85	7.72	5.07	4.27	1.99	11.45	2.51	4.95	0.4	1.55	14.51	31.85	1.5	2.73	9.56	18.45	2.09	7.59	3.35
CHDH	0.32	1.96	1.48	1.02	1.35	1.94	0.61	1.1	1.24	0.55	0.88	1	0.09	0.2	0.53	1.05	0.27	0.29	0.18
IL20RA	6.42	19.14	12.56	12.19	9.2	14.76	12.37	11.29	8.98	8.55	17.85	21.97	9.06	7.2	20.1	35.4	10.89	10.03	8.14
CLCA1	0.01	0.06	0.03	0.02	0.01	0.03	0.06	0.03	0.08	0.01	0	0	0	0.01	0	0.01	0	0.02	0
CLCA4	207.08	337.18	299.73	339.92	315.83	350.28	403.35	247.8	263.79	303.19	704.88	865.03	240.53	333.63	534.72	382.88	577.92	502.48	135.54
GLT8D1	15.18	23.1	23.62	17.08	20.52	29.82	14.85	16.98	13.81	16.79	34.52	31.78	13.9	23.44	30.15	60.34	12.48	16.36	18.17
ATP2C1	32.22	41.1	27.45	41.3	26.75	44.98	26.91	32.37	26.77	30.31	32.7	24.75	19.06	23.85	31.23	36.12	16.08	22.64	19.17
IGF1	0.2	3.05	0.6	1.32	4.96	2.45	1.01	0.43	1.58	0.09	2.06	0.75	0.13	0.38	0.93	1.06	0	0.12	0.26
SLC38A5	30.17	15.27	17.9	16.09	13.71	30.5	15.93	53.99	11.93	28.49	5.41	13.01	33.25	25.74	19.27	4.28	34.09	25.26	34.78
RALBP1	43.65	43.2	53.23	44.12	54.47	54.81	54.74	43.18	64.75	53.54	48.6	49.03	56.08	65.93	55.17	37.16	44.95	49.3	56.83
RUFY3	21.83	26.79	39.75	23.77	66.92	36.24	42.95	16.4	51.5	37.17	17.73	22.18	10.62	18.85	17.89	21.8	10.26	12.7	15.37
CNTN1	0.05	19.11	5.99	9.56	4.83	12.42	2.29	5.75	1.13	4.9	8.21	22.9	0	8.68	10.4	0.53	10.89	13.63	0.15
SLC11A1	19.53	1.91	1.02	1.54	1.45	1.61	0.7	6.78	1.22	0.91	0.97	1.12	0.76	1.25	1.59	2.07	1.16	1.49	1.92
WWTR1	34.38	20.85	10.76	27.4	22.45	24.76	16.72	25.1	18.26	34.07	13.06	19.09	20.16	16.62	24.6	13.71	17.92	16.05	20.39
AGPS	17.09	17.94	26.17	23.38	19.56	18.15	19.85	17.83	24.11	17.67	7	8.19	6.14	7.91	6.35	12.18	8.36	7.56	9.37
CXorf56	10.94	18.13	16.76	13.83	15.1	15.87	11.37	9.76	13.36	12.21	8.95	11.24	5.55	7.78	7.29	12.1	5.51	6.37	6.22
ATP1A2	0.21	0.79	0.5	0.46	4.8	0.54	1.99	0.3	0.28	0.23	0.17	0.11	0.05	0.09	0.09	0.28	0.03	0.01	0.01
TTC27	5.52	8.8	8.34	4.61	7.01	8.09	7.31	3.75	11.2	4.4	8.82	12.46	5.38	12.42	7.93	11.8	9.68	9.03	10.11
ZNF582	0.16	2.78	1.77	1.56	0.94	3.17	0.58	0.74	0.52	0.54	3.21	3.79	1.05	1.26	1.32	3.95	0.27	1.07	0.97
VSIG2	9.59	55.41	93.05	42.54	56.9	71.67	59.85	10.18	31.08	23.34	19.55	30.45	8.48	2.29	26.43	28.73	1.73	6.58	2.01
PHLDB1	13.91	27.96	24.14	26.14	81.29	24.79	20.4	13.54	18.58	14.64	1.49	1.63	0.8	1.08	0.69	1.82	0.57	1.06	1.57
MARCO	0.07	0.01	0.26	0.3	1.09	0.01	1.01	0.74	0.28	0	0.45	0.21	0.29	0.93	0	0.03	0.12	0.08	0.49
CYP24A1	15.45	9.85	4.53	4.04	0.21	7.11	0.69	129.46	1.32	4.18	70.82	60.2	13.3	170.16	54.82	30.51	8.6	63.62	36.99
PRDM11	5.44	19.73	19.23	11.44	11.62	19.5	8.34	5.75	15.85	10.02	0.67	0.48	0.11	0.18	0.31	0.69	0.44	0.17	0.19
SYT13	0.02	0.12	0.1	0.05	0.03	0.14	0.02	0.01	0.01	0.02	0.07	0.03	0.01	0.01	0.07	0.28	0	0.01	0.02
SNAI2	7.97	11.95	2.6	4.7	6.83	11.63	6.14	7.13	5.49	6	11.43	21.53	18.11	21.54	15.17	16.28	13.18	11.9	22.51
CD74	136.58	380.75	419.9	286.49	519.86	1257.07	420.79	666.36	373.86	160.38	2844.64	2126.51	118.43	3103.78	1955.75	2489.49	137.69	317.39	421.06
HGF	0.22	0.22	0.53	0.65	3.11	0.69	0.56	0.08	0.33	0.23	0.34	0.36	0.12	0.09	0.31	0.82	0.02	0	0.04
ZRANB1	6.96	9	5.43	4.91	7.54	9.27	7.96	9.28	8.7	9.09	1.8	1.56	2.84	1.97	1.55	1.36	0.85	1.71	1.74
NCDN	14.99	19.38	13.85	19.7	13.23	14.49	11.71	11.31	11.05	15.65	2.16	1.42	1.49	1.29	3.09	3.25	0.82	0.98	0.78
ADGRA2	5.26	5.81	5.55	8.42	38.36	7.24	5.98	3.13	3.49	2.24	0.05	0.05	0.02	0.03	0.02	0.02	0.03	0.01	0.08
ZFP64	9.61	15.05	8.04	10.66	9.65	12.96	9.14	10.76	11.52	8.77	8.61	12.47	5.14	8	10.16	11.81	5.63	6.35	6.6
MNAT1	14.48	25.83	27.74	21.29	16.43	29.74	14.71	17.55	22.67	12.72	62.26	66.25	18.3	36.04	56.91	92.86	30.5	29.04	30.7
SAMD4A	4.6	1.76	1.37	1.43	3.89	3.37	0.65	3.67	1.29	1.31	0.3	0.68	0.33	0.73	0.99	0.28	0.93	0.29	0.18
RUNX3	2.03	3.71	6.68	4.75	6.51	12.84	5.97	7.24	9.9	6.43	3.81	4.61	0.35	2.26	0.74	3.76	0.41	0.4	0.89
MRE11	5.32	12.03	5.82	5.21	9.82	13.88	6.73	6.3	11.46	7.74	21.07	25.87	13.1	17.38	19.37	24.77	15.3	12.28	15.99
PLEKHB1	0.43	5.98	11.89	4.44	3.2	7.8	0.5	2.24	0.74	1.02	40.71	11.51	0.45	0.29	19.79	59.29	0.38	0.86	0.07
SERPINB1	591.95	434.77	322.65	371.45	286.66	332.16	392.55	459.13	456.59	686.08	1166.46	768.25	766.61	1627.96	825.91	344.82	1516.31	1520.13	1657.57
CYP3A43	0	0.18	0.06	0.1	0.13	0.06	0	0.08	0	0.32	0.15	0.16	0.06	0.14	0.14	0.09	0.08	0.06	0.09
SLC7A9	0.13	0.2	0.13	0.34	0.31	0.31	0.05	0.26	0.03	0.04	0.09	0.11	0.05	0.09	0.09	0.1	0.02	0.07	0
SPAST	6.22	14.71	11.16	10.8	8.55	14.59	7.65	9.08	8.87	10.51	8.39	8.91	3.37	5.92	7.32	11.06	4.2	5.03	4.36
NRXN3	0.37	2.49	1.17	2.8	1.79	5.61	1.15	1.3	3.2	1.23	4.88	9.41	0.05	0.08	1.93	5.35	0.01	0.2	0.09
OSBPL5	22.85	34.32	33.37	20.87	40.05	30.52	20.48	14.26	23.3	15.59	0.76	1.57	0.57	1.27	1.38	1.15	0.49	0.77	0.51
AQR	6.9	12.91	7.28	7.14	10.73	13.81	10.03	7.52	9.92	10.22	14.92	17.19	7.65	12.8	15.44	17.36	10.72	11.14	11.44
CPS1	0.51	3.69	2.3	0.93	1.98	3.07	3.62	2.59	2.4	3.27	1.7	1.64	1.48	1.76	0.55	0.38	0.6	1	1.54
C8B	0	0.08	0.01	0	0	0.01	0.01	0	0	0	0.09	0.11	0.02	0	0.64	0.61	0	0	0.05
FHL1	2.51	6.66	8.58	7.31	36.86	7.41	6.04	0.84	3.66	3.07	1.99	1.89	1.97	1	0.87	3.23	0.64	0.86	1.08
RTF2	36.85	47.47	53.79	46.63	39.8	49.88	46.45	31.47	51.02	42.67	102.69	136.11	80.83	118.79	115.17	131.29	82.71	98.3	109.46
GABRA1	0.01	0	0.01	0.11	0.05	0.02	0.01	0	0.01	0	0.16	0	0	0	0	0	0	0	0
NLRP2	33.39	30.56	11.45	1.18	9.85	22.33	22.43	16.69	14.94	41.76	1.1	0.53	12.68	0.39	19.48	1.21	0	0.02	0.35
SLC45A4	29.38	24.89	26.53	15.46	14.56	23.17	6.88	46.27	9.21	9.07	1.25	0.72	0.18	0.44	0.97	1.23	0.35	0.42	0.31
RNF10	143.25	128.16	257.13	208.3	171.76	174.23	174.37	191.64	208.6	210.39	58.74	83.72	66.03	55.98	76.35	68.47	46.32	67.55	66.95
ZNF839	5.29	11.99	15.06	10.86	13.28	12.08	7.22	7.87	11.87	7.81	1.72	2.1	0.47	0.73	1.63	1.76	0.54	0.66	0.59
ZDHHC6	9.38	17.38	13.83	16.74	22.64	24.69	26.32	15.26	12.91	13.09	26.87	24.76	17.8	22.34	18.57	16.98	24.11	25.09	22.09
GRAMD1B	0.71	2.7	1.38	2.67	3.32	3.45	0.93	3.28	1.27	0.65	0.73	0.74	0.02	0.24	0.83	1.02	0.12	0.12	0.1
RNH1	192.92	183.74	361.63	239.7	227.58	238.67	222.73	197.05	338.09	304.55	187.12	219.12	195.35	247.3	192.9	195.18	187.06	203.42	273.29
NDUFS1	33.35	46.64	56.42	38.37	51.72	52.68	52.21	32.21	55.32	49.63	52.85	66.86	35.95	61.47	54.71	57.42	58.06	63.54	60.2
RB1CC1	14.87	18.69	23.55	18.33	18.4	26.2	16.33	19.84	19.93	16.16	10.47	13.04	6.74	7.61	15.76	17.43	3.76	6.21	7.82
ERP44	8.22	9.76	5.85	6.03	7.63	9.43	10.61	8.72	8.1	8.56	59.81	68.8	43.96	61.21	58.91	64.1	50.94	60.67	62.94
ALAS1	34.02	43.28	59.74	45.06	45.66	40.2	54.01	53.34	49.1	53	79.5	72.2	73.76	93.37	72.38	75.26	60.08	123.84	68.62
BIRC3	19.65	3.96	2.04	3.82	3.62	6.39	0.99	16.28	1.41	2.95	41.05	26.8	15.06	12.8	16.37	21.15	27.51	42.92	23.92
AKAP11	6.82	10.81	6.17	7.84	8.79	14.02	8.17	7.21	6.96	9.04	1.31	1.66	1.06	1.26	1.22	1.6	0.98	0.79	0.96
GLRX2	7.47	8.6	7.55	8.76	10.66	10.71	10.56	4.76	8.29	9.36	25.05	38.11	18.08	26.87	25.29	33.26	23.35	18.96	18.52
SNAPC1	3.01	4.06	2.01	3.42	2.03	5.91	2.32	5.86	2.12	1.8	11.83	18.1	6.29	9.06	16.38	22.91	10.28	8.84	12.23
DERA	28	28.69	28.84	26.69	23.9	34.17	27.58	24.94	29.41	25.08	110.46	170.9	117.3	94.5	128.11	111	101.89	99.39	126.84
STRAP	50.95	46.53	38.3	39.92	34.78	46.87	41.26	34.31	48.27	44.71	182.4	231.6	174.37	223.06	212.93	186.96	201.68	216.12	198.88
ABCC2	1.27	0.2	1.09	0.49	0.44	0.51	0.21	0.19	0.21	0.45	1.17	0.31	0.07	0.3	1.14	2.67	0.17	0.11	0.1
DEF6	28.74	62.69	52.75	44.79	50.81	61.11	28.6	37.05	49.42	30.17	10.29	12.57	4.31	5.29	7.27	7.96	4.16	3.72	5.26
PLEKHO1	4.48	7.88	12.22	12.97	17.59	18.33	7.08	7.73	10.34	4.41	1.44	0.7	0.28	1.18	0.93	0.77	0.28	0.64	0.77
GCLM	83.83	13.88	14.12	53.39	11.91	10.99	11.47	6.08	14.22	6.31	18.22	13.47	0.82	2.49	83.56	35.11	2.99	4.53	2.42
UBR2	7.89	12.52	12.62	9.94	14.92	16.39	13.07	11.04	13.21	13.94	7.29	9	4.98	8.8	6.71	8.37	4.52	4.56	5.81
EHD2	44.53	40.61	31.82	33.45	38.17	45.59	30.11	67.59	41.89	36.58	8.1	13.44	12.05	11.25	9.62	5.75	10.58	9.76	10.23
DEPDC1	1.37	2.94	2.24	0.83	2.14	2.24	2.32	0.92	2.18	1.83	6.16	7.91	13.33	18.18	8.12	3.87	11.11	11.94	15.04
CCDC28A	4.67	9.79	7.46	7.44	7.61	14.08	8.03	7.82	6.48	5.72	36.26	42.02	9.98	20.38	45.57	59.04	11.84	13.13	13.49
RRAGD	10.94	5.74	7.56	8.82	5.67	9.25	8.9	12.26	8.87	6.15	5.82	6.03	4.76	2.59	3.29	6.63	4.84	4.08	6.34
HSF2	1.92	9.69	5.88	2.4	3.79	10.23	2.2	3.88	3.9	4.42	21.85	16.25	5.82	15.78	12.17	38.63	8.63	9.93	8.76
PHF20	21.4	26.18	21.44	21.89	17.11	30.89	15.89	29.96	15.49	21.65	26.94	24.73	17.42	20.11	19.88	30.76	16.82	18.05	20.47
HSD17B6	0.15	0.09	0.91	0.07	0.08	0.66	0.15	0.9	0.23	0.39	0.54	0.4	0.38	0.14	0.63	0.83	0.29	0.22	0.76
NR1H3	5.56	13.48	13.95	8.41	18.78	10.9	9.01	9.77	9.47	7.04	7.74	5.83	1.27	2.15	4.09	6.16	3.3	3.84	4.08
TYMP	169.81	149.02	273.09	191.21	125.77	347.01	99.2	647.12	167.24	186.44	17.87	14.26	16	51.04	11.03	14.15	8.24	27.09	20.51
NCAPH2	25.36	49.25	55.42	34.94	43.76	45.19	30.8	44.97	49.09	32.82	11.12	11.5	11.69	11.67	9.78	8.62	12.33	11.07	12.31
TOMM34	11.35	18.66	21.19	13.21	11.83	20.42	13.09	12.66	18.85	10.42	43.2	48.06	14.14	24.7	54.95	87.76	21.53	24.79	17.95
SEC63	10.32	20.98	11.02	12.56	20.65	23.77	16.81	11.57	13.42	15.78	67.45	101.12	39.52	49.57	67.71	75.58	34.88	43.06	57.46
KPNA6	18.84	26.13	26.63	25.01	23.2	31.7	25.7	21.67	28.1	27.15	62.91	80.72	45.76	74.37	66.71	79.82	54.35	57.24	52.46
VIM	100.53	117.93	97.82	191.3	378.8	249.11	94.21	72.18	101.77	64.49	48.73	35.45	17.94	47.52	31.93	62.96	22.86	15.94	48.35
FAS	12.11	21.52	8.03	9.31	9.51	19.08	15.1	9.16	8.03	9.09	30.45	41.42	10.07	30.46	33.39	32.78	13.69	16.16	20.33
RNASET2	13.5	38.28	50.05	58.17	35.33	49.72	27.17	27.83	48.56	12.2	33.55	51.45	6.25	14.53	42.65	34.72	18.13	19.96	10.27
CD44	352.6	546.32	230.3	300.54	312.27	567.22	369.56	323.52	317.38	397.19	249.08	414.85	250.65	450.02	391.05	291.76	223.14	258.4	345.35
KCNG1	3.19	1.67	5.48	1.6	9.03	6.2	6.3	2.6	7.57	1.94	0.16	0.2	0.02	0.08	0.02	0.05	0.06	0.16	0.07
AGPAT4	12.45	5.47	6.08	5.5	6.07	6.21	3.38	9.04	2.83	5.82	2.42	2.45	1.53	7.99	2.54	4.45	3.43	4.31	7.61
SLAMF7	3.23	5.19	3.25	13.89	9.97	12.71	4	7.95	4.89	3.84	10.72	4.87	6.43	3.94	2.01	4.41	2.38	4.79	7.36
BTN3A1	2.91	18.04	15.96	11.29	18.99	32.68	8.92	9.69	11.75	3.61	5.21	6.89	0.88	9.92	5.43	9.27	0.68	1.66	1.52
MIPEP	13.26	22.88	32.86	15.66	15.34	18.3	22.53	11.73	24.59	16.5	16.8	13.66	8.69	14.19	17.21	32.16	10.55	11.11	12.35
PRKCH	43.23	40.91	44.76	56.47	53.98	44.76	52.89	46.24	49.65	56.4	15.64	17.78	12.64	12.95	14.66	12.77	15.24	15.58	14.38
INSRR	0.01	0.04	0.03	0.03	0.37	0.05	0.01	0.03	0.1	0.04	0	0	0	0	0	0.02	0	0.01	0
IFNGR1	44.43	43.03	15.12	21.6	17.63	46.01	15.94	52.19	15.54	20.29	313.88	299.92	115.99	310.83	293.65	331.94	156.56	282.48	294.56
B4GALT7	16.88	37.31	32.96	32.61	25.24	31.28	17.92	21.78	22.89	14.98	7.71	13.01	5.2	6.76	9.77	13.52	3.99	5.2	5.33
SH2D2A	0.87	3.24	3.58	4.09	4.08	4.39	2.24	3.19	3.42	2.09	1.36	0.39	0.34	1.44	0.36	0.4	0.37	0.34	0.26
VRK2	18.28	21.13	14.29	10.62	15.7	24.25	15.88	17.84	17.15	19.78	41.31	61.6	47.68	57.26	45.51	49.4	44.77	46.04	58.14
TNFRSF1B	7.74	5.58	8.51	10.05	8.98	14.01	3.58	12.32	7.21	5.33	6.14	2.28	0.58	4.21	2.81	2.65	0.47	1.11	2.42
VEZT	19.89	23.53	13.82	17.63	34.8	26.63	26	20.32	22.44	19.81	27.73	37.14	25.4	33.8	31	36.67	24.63	24.42	26.06
POU2F2	0.62	1.86	1.5	4.48	4.09	4.89	0.96	4.53	1.87	0.99	4.6	1.26	0.23	1.27	0.8	1.18	0.25	0.33	0.58
BRD9	26.51	65.01	59.8	44.76	52.22	49.27	42.65	34.39	48.94	47.38	8.23	10.49	4.89	7.12	8.73	8.51	5.84	5.41	5.39
SNX1	58.27	72.68	120.36	102.48	64.91	100.03	64.84	68.52	82.08	69.97	88.23	96.25	54	77.72	90.54	85.95	44.56	72.56	75.58
TBPL1	5.75	10.28	6.42	4.65	7.92	10.49	9.09	6.91	8.61	7.36	64.68	55.73	28.74	47.89	70.34	78.16	36.78	36.56	33.49
ARNTL2	23.59	16.05	7.91	13.34	16.03	18.9	21.83	29.03	18.57	24.84	5.47	4.02	11.32	11.13	5.81	2.84	11.57	12.79	12.85
BCLAF1	43.71	97.6	43.59	62.62	50.52	105.66	45.91	59.83	52.73	50.16	124.42	158.71	71.73	98.49	123.9	146.84	61.97	72.12	94.32
SLC39A9	29.33	39.97	25.95	32.79	24.1	37.54	25.27	27.66	26.39	29.49	44.59	62.9	26.05	42.86	51.18	57.42	32.48	39.93	29.81
ANK1	2.2	0.52	1.46	0.72	3.28	1.59	10.41	1.35	0.78	1.67	0.25	0.14	0.57	0.22	0.73	0.07	0.28	0.27	0.44
IBSP	0.1	0	0.05	0.1	0.02	0.17	0	0	0	0	0.05	0.41	0.05	0.03	0.03	0.06	0	0	0.09
TFB1M	7.01	11.83	12.78	7.82	17.86	12.36	9.03	10.83	12.56	7.54	34.16	38.45	18.13	16.6	23.83	38.59	18.87	23.31	26.68
RABEP1	13.91	20.84	17.5	15.03	17.48	22.47	16.57	16.37	15.4	14.98	10.82	17.99	11.67	12.64	12.05	13.3	8.88	13.98	12.94
HMGB3	20.48	33.24	33.24	19.39	21.85	37.68	20.52	19.7	25.78	19.02	48.33	54.7	20.75	39.75	59.48	58.21	36.66	38.68	50.36
NUP160	9.76	20.4	15.44	12.64	16.28	22.04	12.98	12.68	14.76	13.86	35.03	37.42	16.34	32.85	23.76	36.95	31.9	25.72	27.06
BAK1	28.85	32.06	41.66	43.64	20.04	38.33	26.47	55.49	25.82	27.97	58.6	50.08	41.53	57.89	55.41	52.03	53.59	72.7	54.16
MUSK	0.02	0.11	0.19	0.59	0.33	0.06	0.16	0.02	0.23	0.06	0	0	0	0	0.09	0.08	0	0	0
IKZF2	40.5	67.68	49.9	33.01	74.4	62.31	79.42	46.46	66.85	62.2	5.86	8.89	3.44	7.41	6.06	6.49	8.26	5.74	5.98
GRN	600.61	380.92	633.25	835.53	520.29	367.43	664.15	579.8	795.65	525.16	628.62	781.99	600.31	668.88	970.27	479.16	897.41	649.21	656.01
FAM13B	5.67	16.51	10.32	10.47	15.94	17.41	9.34	6.5	8.27	11.71	5.99	9.55	2.33	3.59	7.36	7.29	1.52	1.93	2.5
ARHGAP31	2.02	3.39	1.7	3.76	7.15	5.15	3.22	2.1	3.61	2.67	1.19	1.35	0.68	0.77	0.48	0.89	0.46	0.46	0.84
CENPQ	1.5	3.55	2.06	2.88	0.79	2.92	1.7	2.58	2.35	2.8	7.74	5.82	4.75	4.25	5.31	7.93	5.76	3.64	8.97
SARS	88.88	82.67	100.46	78.37	114.73	109.17	92.11	95.34	107.92	94.22	152.77	188.03	150.03	179.78	166.85	165.71	149.79	175.68	195.12
RANBP3	34.49	50.73	51.88	43.42	45.62	56.23	39.49	38.69	47.64	38	10.58	16.04	6.97	10.02	14.43	11.81	6.93	6.22	9.92
ARID4A	7.21	13.47	13.55	10.07	13.96	18.28	13.12	10.31	11.7	11.46	8.22	11.4	5.27	8.33	6.99	11.18	3.56	4.03	5.67
EIPR1	31.03	30.21	48.69	47.14	24.2	32.25	26.41	19.94	36.11	27.39	40.3	32.72	18.12	23.92	28.49	67.35	21.35	22.32	24.97
PNPLA6	58.35	67.49	114.65	74.4	105.8	73.34	83.85	64.16	101.4	61.35	6.37	3.59	3.85	5.53	8.5	5.7	4.2	4.44	2.65
IFT88	2.1	3.48	5.2	2.68	3.98	5.47	2.02	2.79	3.02	3.27	21.64	11.83	4.76	9.46	22.16	59.97	6.37	6.61	6.84
ALG1	10.23	21.41	25.9	16.12	17.29	18.66	10.99	10.49	17.33	11.57	14.35	15.22	6.73	12.33	11.51	15.85	8.13	8.31	10.01
ZCCHC8	9.89	14.48	11.67	9.22	14.47	16.81	12.74	10.75	11.41	11.99	11.2	12.68	5.01	7.36	8.69	13.41	6.77	7.23	8.72
ABCF2	15.05	22.01	15.34	17.63	14.82	24.67	14.78	17.64	22.24	16.32	42.17	45.88	30.88	57.29	47.51	45.74	42.4	42.26	46.32
CHPF2	28.64	30.48	31	31.64	24.13	31.51	16.55	25.59	23.42	20.91	4.67	3.69	2.03	4.45	7.07	4.05	2.61	3.06	2.44
LRRC7	0.03	0.17	0.08	0.54	0.29	0.44	0.21	0.27	0.2	0.14	0.06	0.1	0.1	0.53	0.07	0.28	0.04	0.12	0.15
FUT8	10.7	20.56	20.96	20.08	20.94	20.05	11.06	15.47	19.56	14.79	24.28	19.03	3.81	10.82	17.33	34.32	6.68	5.72	6.11
UBA6	55.86	38.89	25.56	40.46	40	47.36	44.89	101.66	36.2	46.83	31.47	23.98	30.6	62.77	35.19	25.72	51.21	47.61	55.6
GAB2	8.06	4.72	5.23	9.31	13.36	6.74	10.86	4.96	9.74	10.09	0.49	0.38	1.25	0.28	0.49	0.38	0.55	0.32	0.96
ATP6V0A1	38.71	28.75	27.61	27.35	41.51	29.64	34.75	42.75	37.07	51.51	26.89	23.47	28.94	54.97	27.52	20.34	23.74	43.46	31.67
PIAS1	25.57	43.92	32.21	28.94	53.28	38.89	45.83	29.85	38.29	36.11	26.14	31.14	18.44	25.52	21.55	32.41	22	26.49	23.94
SLC4A7	6.46	7.41	3.87	4.96	6.41	6.54	3.78	11.33	3.51	6.66	4.02	4.26	2.33	3.1	3.48	3.1	3.3	2.33	1.78
APBA2	0.36	1.49	1.03	1.94	2.28	2.48	0.79	0.93	1.11	0.3	0.22	0.01	0.02	0.2	0.09	0.04	0	0.04	0.04
MAP2K3	89.84	93.69	124.63	95.56	55.27	91.34	80.97	99.93	84.1	109.13	28.86	35.21	32.75	35.68	26.34	30.01	20.83	35.93	29.01
EFCAB1	0.27	3.94	13.54	2.21	0.57	6.97	0.44	0.64	0.22	0.06	62.63	18.13	0.14	1.21	64.38	152.87	0.25	0.22	0.16
TMSB10	5633.98	2569.94	2837.12	4670.11	1966.49	3128.56	1645.33	5584.4	2513	3011.34	1927.01	2678.46	2534.2	2409.92	3097.05	1327.83	3390.46	2414.16	3197.15
ASTE1	2.51	5.74	2.77	5.25	4.03	6.05	3.58	2.61	4.14	3.39	8.34	9.99	4.47	7.04	5.31	8.78	3.69	4.36	4.91
RNF19A	26.63	44.02	49.3	37.45	41.34	89.22	35.49	96.9	35.24	51.57	43.93	40.51	26.92	25.36	27.76	32.66	16.91	24.37	26.71
PEX3	2.5	4.09	3.12	2.18	7.16	4.23	6.14	1.79	5.27	3.4	24.39	25.08	25.34	32.87	21.2	26.99	22.67	24.63	24.59
GABARAPL2	51.8	52.55	53.48	52.82	51.73	62.56	58.86	54.08	50.02	53.88	182.84	197.02	193.82	163.11	220.86	246.57	98.66	141.71	135.79
MYOC	0	0.15	0.03	0.2	0.99	0	0	0	0.08	0	0.07	0	0	0	0	0.03	0	0	0
SH3YL1	45.63	66.26	50.95	46.04	60.4	83.98	41.9	64.36	72.85	64.88	90.73	123.39	73.1	44.69	68.6	36.57	71.32	77.82	43.98
FAM136A	20.52	31.47	32.54	21.54	28.63	35.25	37.28	16.18	26.77	28.45	51.27	65.71	45.59	58.05	54.1	51.85	49.14	54.32	54.69
VCL	63.74	53.14	64.34	69.77	47.41	70.51	44.42	47.91	61.98	81.55	23.79	30.04	17.84	27.92	22.73	19.64	26.71	27.79	23.2
DEPDC1B	2.34	4.25	2.77	1.74	2.35	2.82	2.12	1.75	3.66	1.54	5.19	5.02	4.81	12.82	5.86	3.63	10.95	7.42	9.05
DAPK2	24.25	15.43	7.96	12.72	9.25	22.92	4.12	27.22	6.84	18.44	2.76	8.79	7.11	3.31	3.97	2.72	2.13	4.07	4.87
NSMAF	13.55	23.7	10.03	11.98	14.91	22.88	13.89	9.5	13.78	10.22	20.21	22.28	7.65	18.6	20.35	20.77	9.18	8.77	10.14
ADSS	21.23	48.9	35.21	38.01	26.03	59.82	24	19.81	28.24	28.45	28.75	44.96	15.42	23.86	31.46	40.76	12.45	16.27	17.63
STAP1	0.06	0.17	0.2	0.46	0.48	0.3	0.05	0.27	0.16	0.06	2.1	0.25	0.03	0.46	0.67	4.19	0.32	0.13	0
TIMP2	29.17	35.05	17.26	25.04	107.07	63.83	73.94	40.59	25.2	24.72	1.67	1.89	2.21	0.77	1.72	1.1	0.78	0.73	1.95
RFC1	14.2	21.72	14.72	16.84	16.81	26.28	17.88	18.95	18.35	15.14	27.75	38.25	20.84	29.17	27.2	29.62	22.63	23.66	27.47
TBC1D23	11.01	12.12	14.97	19.65	11.35	19.95	10.74	17.13	16.06	13.51	26.62	28.41	29.12	32.39	23.65	26.86	20.79	22.72	30.69
CUL3	29.12	37.16	45	41.13	43.61	49.71	54.94	26.39	54.82	54.05	16.83	16.44	15.06	20.95	15.42	18.57	11.6	20.16	14.99
MYOM2	1.91	2.61	5.2	6.58	2.34	2.78	3.17	4.66	3.02	9.5	9.5	8.17	2.35	4.6	3.22	2.45	0.55	2.21	1.93
OTC	0	0	0	0	0	0	0	0	0	0	0.03	0	0	0	0	0	0	0	0
CYP46A1	0.22	0.42	0.78	1.02	1.25	0.49	0.37	0.29	0.56	0.27	0.11	0.08	0.05	0.06	0.13	0.14	0.02	0.03	0.03
AC118549.1	9.55	21.37	9.88	11.99	15.83	21.61	11.6	9.9	13.98	11.48	24.04	27.07	12.38	17.29	22.61	28.61	13.02	15.81	13.86
SLC18A1	0	0.13	0.14	0.05	0.1	0.12	0.16	0	0.02	0	0	0	0	0	0.03	0.4	0	0	0.01
USP2	3.08	5.14	9.07	1.24	6.55	4.28	4.98	3.57	4.09	4.14	25.51	11.26	22.1	15.34	19.67	64.38	4.1	18.77	16.33
CASR	0.36	1.21	0.88	1.18	1.49	1.17	0.8	0.64	0.85	1.04	0.02	0.06	0.03	0.02	0.01	0.05	0	0.02	0.03
TUBG2	9.81	16.88	12.07	15.29	17.27	15.53	9.05	13.97	10.66	7.27	7.37	10.11	2.93	5.26	7.95	8.52	4.05	5.26	4.12
RPL26L1	19.44	22	14.02	10.44	18.41	20.61	17.26	12.21	14.36	12.5	61.52	68.23	43.44	65.56	84.12	84.67	63.2	61.41	66.24
FLT4	1.96	4.97	2.15	4.12	25.11	3.44	2.36	1.65	1.35	1.45	0.16	0.33	0.06	0.14	0.17	0.12	0.19	0.05	0.2
NSUN2	31.21	61.7	39.92	35.71	39.3	49.31	35.48	32.8	55.88	48.61	15.23	14.36	11.86	15	14.87	13.15	12.82	13.74	11.06
FBXO42	14.95	18.98	16.3	15.99	14.73	17.14	13.65	20.16	18.79	18.59	15.32	19.73	12.61	12.64	12.81	16.13	12	13.59	14.09
MFAP3	16.2	17.8	11	14.16	19.19	19.26	18.32	12.32	15.56	15.36	24.67	23.17	20.58	26.54	17.63	25.34	19.31	21.91	23.24
MRI1	19.49	30.51	56.36	46.97	31.4	42.53	20.1	21.64	32.53	26.76	7.95	10.6	6.03	8.49	9.44	6.87	7	8.37	7.22
METTL1	7.17	15.47	14.09	9.3	12.26	15.98	11.43	6.65	14.93	8.28	14.54	25.09	16.4	25.01	18.68	20.15	18.6	20.51	22.61
HOXC8	0.1	0	0	0.01	0.01	0	0	0	0	0	0	0	0.02	0	0	0	0.02	0	0
AGA	12.03	23.39	38.65	29.63	23.43	23.06	35.03	14.09	37.8	24.45	40.04	57.13	30.53	29.21	56.02	64.9	26.86	27.41	24.49
PI4K2B	9.99	13.13	9.43	10.76	8.3	13.39	8.25	7.23	10.8	10.62	7.93	10.83	7.33	10.22	8.04	8.63	7.35	5.48	7.8
BOD1L1	13.35	23.96	15.28	17.7	21.36	28.86	16.5	15.17	18.88	14.31	5.03	6.93	3.17	5.81	3.52	5.7	2.51	2.98	2.95
MAT2B	12.15	26.48	19.6	14.34	18.29	36.46	22.98	19.41	18.46	14.52	183.11	205.28	54.22	100.98	159.39	231.81	66.54	66.53	69.05
TLL1	0.21	0.13	0.06	0.33	1.37	0.33	0.07	0.2	0.05	0.17	0.14	0.09	0.03	0.1	0.23	0.12	0.01	0	0.04
EDC4	23.93	47.11	49.17	33.77	47.42	44.18	27.76	38.62	45.77	34.79	7.76	8.2	4.6	8.48	8.41	8.94	5.46	4.85	4.8
TRIO	42.59	53.46	26.33	53.32	50.09	45.07	13.74	34.77	26.69	38.35	0.98	1.66	0.77	1.38	1.78	1.46	0.93	0.97	0.63
VCAN	5.91	10.2	7.67	8.77	7.37	18.71	4.25	4.04	1.95	8.36	2.74	0.6	1.43	1.99	0.45	1.29	0.53	0.52	1.97
CLEC16A	15.39	16.68	18.75	15.23	19.39	21.24	18.5	18.42	21.46	21.93	4.33	4.22	3.78	4.74	4.09	5.39	2.83	4.34	3.43
MSR1	0.92	0.83	1.4	2.01	1.29	2.64	1.03	2.47	1.36	0.57	0.83	6.05	1.44	3	8.23	5.23	0.42	0.79	1.1
CDH1	205.47	217.86	194	220.01	139.56	279.16	175.24	265.58	228.53	339.53	57.36	79.79	52.64	59.78	60.02	55.66	56.29	54.52	55.71
MTREX	21.04	34.61	27.2	26.15	30.49	36.96	24.09	20.95	26.54	27.49	27.92	31.82	13.76	25.76	27.76	31.26	23.34	24.98	21.16
DNAH5	0.82	3.88	4.78	3.57	0.07	2.47	0.32	0.19	0.4	0.69	4.25	1.71	0.07	0.63	3.55	10.8	0.19	0.47	0.71
ZFYVE16	9.08	16.28	16.64	14.02	14	22.43	15.7	8.65	11.8	14.56	7.66	10.5	3.77	7.13	8.54	9.54	5.26	5.86	4.58
RIPOR1	35.89	31.13	20.04	48.12	49.31	26.28	21.74	43.78	30.53	32.12	7.17	9.32	4.5	3.71	8.05	6.04	5.37	4.79	6.04
C6	0.07	0.42	0	0.42	0	1.68	0.08	0	0.12	0	2.21	0.98	0	0	5.2	10.43	0	0	0
RAI14	64.99	45.24	28.84	32.92	13.91	71.98	11.95	40.78	10.45	20.87	24.11	42.02	5.08	5.35	31.46	30.09	7.41	8.12	6.47
SOX30	0.07	0.24	0.45	0.33	0.23	0.2	0.15	0.02	0.44	0.09	0.16	0.05	0.03	0.01	0.25	0.58	0.02	0	0
PNKP	52.95	109.87	132.79	73.07	134.42	100.06	66.51	59.27	100.44	80.55	11.97	7.35	4.92	8.18	8.97	9.09	8.09	6.8	8.8
BEST2	0.03	0.43	0.08	0.04	0.47	0.23	0.19	0.11	0.23	0.24	0.16	0.05	0.13	0.01	0	0	0	0	0.02
PHLPP2	0.75	1.76	1.03	1.12	1.6	1.8	0.81	1.07	0.84	0.65	0.38	0.57	0.13	0.4	0.4	0.37	0.11	0.21	0.11
SPDL1	5.34	13.53	4.37	7.65	8.73	15.22	7.01	11.79	6.67	8.32	25.72	16.18	17.07	19.14	19.31	15.53	28.93	30.38	23.34
STAU2	36.48	47.02	36.34	40.98	43.26	51.88	42.41	47.98	43.89	43.2	46.68	42.29	33.1	39.07	36.98	38.73	36.04	42.72	46.83
SLC66A1	7.63	11.75	12.94	12.94	11.14	11.36	7.16	7.13	8.13	9.29	4.84	7.04	4.87	6.08	8.01	6.29	3.44	4.42	4.63
CTNS	7.53	14.04	13.86	10.14	12.92	12.11	9.29	7.12	11.75	10.62	6.77	6.1	4.54	6.72	7.53	13.3	1.85	5.52	3.54
RTN4R	1.11	3.83	2.78	2.83	1.98	3.03	1.74	3.25	3.53	3.23	0.25	0.31	0.17	0.24	0.17	0.24	0.25	0.28	0.15
PHF23	31.55	34.96	24.36	28.58	30.93	34.19	26.02	39.07	24.1	34.61	24.08	28.65	20.77	26.37	34.85	27.93	21.43	24.26	27.1
CDH10	0	0	0	0	0.04	0	0.01	0	0	0	0	0	0	0	0	0	0	0	0
INPP4A	13.73	18.81	17.54	19.48	25.55	20.74	10.55	20.71	15.53	12.52	2.39	0.92	0.3	0.8	2.99	0.95	1.05	0.7	0.38
RAB27B	11.99	8.82	7.74	5.43	6.87	11.56	8.74	7.34	7.69	10.82	21.14	21.11	17.85	23.18	27.36	12.96	23.4	24.36	27.89
PSMA4	95.09	113.24	80.57	71.73	94.32	140.13	100.44	68.08	91.73	80.59	249.65	255.99	150.63	312.4	292.51	280.37	221.12	239.19	255.56
MYO16	0.1	0	0.55	0.02	0.15	0.05	0.1	0.08	0.1	0.07	0.01	0.01	0	0.01	0.16	0.01	0	0	0
LSG1	11.59	29.17	23.43	33.33	21.94	31.19	18.51	15.66	23.76	22.61	35.55	37.45	16.52	30.13	31.06	45.31	15.84	18.39	21.5
PARP3	9.06	41.09	32.9	24.31	15.45	43.85	16.95	25.44	21	13.56	17.43	25.58	4.55	12.03	11.27	25.8	3.54	6.99	5.16
TNC	87.72	266.55	59.75	187.96	34.4	254.27	14.45	107.83	29.86	81.86	252.1	365.78	35.49	69.76	164.25	511.46	83.68	54.19	41.25
THAP3	6.78	13.31	14.89	13.33	13.55	12.75	11.11	12.32	15.82	7.89	10.28	9.14	4.94	6.44	10.63	13.13	4.7	8.06	7.49
RIPOR3	1	5.75	3.93	3.89	9.54	4.5	2.87	5.9	5.08	2.27	0.66	0.38	0.02	0.13	0.13	0.27	0.02	0.11	0.12
TDP1	12.53	23.81	19.57	14.19	17.35	26.12	18.7	7.85	18.37	20.19	10.73	26.19	19.88	23.13	23.57	26.12	20.73	18.75	27.86
AIFM2	3.77	5.47	7.98	6.1	33.98	5.3	23.08	2.37	17.19	3.12	3.16	1.68	0.96	1.35	9.12	4.08	2.08	1.47	0.99
C2orf83	0.04	0.07	0.07	0.12	0.05	0.05	0.08	0.1	0.13	0.12	0.12	0.17	0.11	0.15	0.12	0.13	0.08	0.11	0.1
SPATA7	1.09	4.45	4.11	2.86	3.85	3.41	2.01	1.86	1.86	1.39	10.59	11.07	2.79	3.65	11.11	28.73	1.29	2.73	2.46
MED17	9.57	18.95	18.6	18.94	14.34	20.25	11.39	14.89	16.23	12.64	8.23	10.01	4.8	8.62	7.67	10.2	5.47	5.52	5.59
RETSAT	32.48	66.41	61.73	47.65	51.01	70.27	60.98	38.35	56.17	45.44	29.02	37.02	24.04	26.1	22.61	25.36	18.68	23.77	25.08
CAPG	160.69	181.44	382.3	222.92	184	299.53	205.59	193.44	340.9	344.92	207.87	450.44	374.01	396.81	220.21	197.81	334.88	368.88	467.45
AP2S1	213.96	109.75	210.52	162.56	131.23	115.26	141	214.01	202.02	160.89	83.6	69.78	106.86	102.85	91.31	57.69	102.6	115.79	101.96
USH2A	0.01	0.07	0.03	0.18	0.04	0.07	0.05	0.02	0.05	0.04	0.03	0.01	0	0	0.1	0.32	0	0	0
ZPBP	0	0.39	0	0.5	0	0.57	0	0	0	0	0.32	0.21	0	0	0.38	0.96	0	0	0
TG	2.66	5.38	1.81	3.86	2.57	7.6	2.41	3.07	1.98	1.61	1.04	0.96	0.13	0.67	0.91	1.12	0.01	0.25	0.11
ADAM28	7.37	20.02	11.05	12.94	6.47	31.36	3.33	39.51	4.6	4.52	29.32	32.4	0.97	3.48	13.98	46.36	2.96	4.72	5.38
BARX2	35.73	101.14	184.71	75.35	173.49	163.36	153.25	23.15	200.56	132.98	2.02	3.86	3.25	2.32	2.21	1.31	2.46	2.64	2.73
DCUN1D1	9.21	14.66	7	16.15	14.6	20.58	15.44	8.45	13.59	16.3	32.69	49.06	30.51	30.94	36.25	43.09	30.21	27.79	29.1
JADE2	7.79	42.04	33.13	22.08	21.71	49.77	15.47	13.2	18.78	12.79	0.91	2.58	0.26	0.74	1	1.8	0.3	0.24	0.17
ZIC2	0.11	0.02	0.08	0.22	1.17	0.03	0.78	0.68	0.03	0.11	0.11	0.18	0.12	0.48	0.55	0.02	0.06	0.06	0.07
LCP2	14.4	6.68	15.88	16.15	25.08	23.25	8.74	19.67	18.01	6.19	5.24	2.14	0.58	3.87	3.66	2.4	0.43	2.59	2.63
TRIT1	7.16	11.93	15.13	10.35	12.95	13.38	10.99	10.74	11.63	9.69	13.8	12.92	8.33	8.23	14.14	15.3	13.39	10.25	12.24
ADRB1	0.37	3.68	3.02	1.62	2.19	1.22	0.73	1.08	0.43	0.24	0.68	10.05	0.04	0.37	10.27	12.27	0.02	0.23	0.02
GUCA2B	0	0	0	0	0	0	0	0.06	0	0	0	0	0.16	0	0	0	0	0	0
CUL7	19.03	16.27	26.42	24.39	14.87	17.49	11.56	9.61	15.04	15.71	5.43	6.8	3.2	4.2	7.52	8.04	2.44	3.38	4.42
CTNNA1	282.63	328.3	521.25	424.72	290.47	336.06	349.81	392.97	480.76	433.7	407.06	433.78	183.1	273.33	355.6	345.31	265.77	250.44	307.69
PHKA2	7.72	24.86	26.19	15.7	25.09	28.11	17.85	10.66	23.33	13.36	2.9	2.86	1.38	2.75	2.13	3.71	0.85	1.99	0.98
CNTLN	1.12	3.37	1.97	1.35	3.01	3.11	1.05	0.84	1.77	1.17	2.53	2.92	0.83	2.81	1.89	6.01	1.86	1.19	2.27
EPHA3	0.24	0.22	0.5	0.53	1.72	1.07	0.41	0.16	0.42	0.14	0.25	0.25	0.1	0.04	0.09	0.09	0.09	0.03	0.14
HSPA5	134.28	101.54	169.78	166.83	129.85	155.28	170.23	171.63	187.39	134.43	427.34	393.36	283.83	482.92	390.66	414.49	371.2	437.22	420.11
DSG2	20.03	39.3	21.66	19.3	8.78	34	12.21	31.74	10.1	16.24	54.83	108.94	15.76	16.47	56.37	80.6	22.35	20.29	13.74
GEMIN8	7.91	14.72	17.67	12.42	17.92	19.14	12.29	12.72	12.32	9.8	23.82	34.99	21.35	36.44	32.21	28.47	11.36	23.39	27.61
OFD1	11.69	20.73	17.8	14.47	26.37	28.28	20.61	13.41	17.2	14.1	8.79	12.22	6.16	9.56	13.24	10.79	3.9	5.05	6.8
GPM6B	4.38	3.88	9.96	7.52	6.41	6.53	5.86	2.4	8.52	6.55	6.37	8.95	7.7	6.73	6.51	9.17	6.61	7.74	8.93
MAGEC2	0	0	0.01	0.05	0	0	0	0	0	0	0	0	0	0	0	0	0	0	0
PREX2	0.31	1.24	0.67	1.13	4.81	2.22	0.82	1.25	0.81	0.74	1.33	0.27	0.14	0.13	0.13	0.84	0.06	0.26	0.22
WDR37	6.73	12.46	9.7	12.67	12.28	13.71	10.68	8.58	10.13	9.22	4.81	5.26	1.68	2.84	4.25	5.26	2.48	2.04	1.75
YTHDC2	9.11	15.69	13.11	12.75	18.17	13.6	12.83	8.28	16.81	17.07	5.37	6.51	5.99	9.71	5.74	4.97	5.87	5.63	5.46
CTPS2	4.08	8.21	5.46	4.13	6.23	9.86	4.58	4.04	4.81	4.26	4.95	8.89	1.88	3.77	4.14	7.4	2.58	2.34	2.36
ATP6V1H	36.49	29.31	34.7	34.95	26.81	35.83	30.08	36.23	35.62	34.69	46.44	56.55	49.79	51.17	59.1	62.48	41.4	48.28	33.02
POLR2B	25.94	53.6	41.78	40.05	41.34	64.61	40.6	38.83	44.54	34.52	33.22	35.2	15.96	33.46	25.9	41.13	19.62	22.02	21.22
FAM214A	41.64	54.64	50.16	54.22	68.97	64.69	88.57	53.27	61.43	68.51	10.06	13.15	12.24	7.55	10.36	12.31	4.93	3.9	7.1
ARAP2	19.82	30.58	15.6	20.47	28.15	44.84	30.55	20.29	29.99	30.04	4.34	4.47	4.96	5.6	3.03	3.31	2.47	2.72	4.43
TPR	24.91	45.5	50.2	40.98	35.91	52.63	29.77	24.01	34.42	33.46	26.47	33.21	17.09	29.21	24.09	30.34	13.25	17.67	19.15
CP	8.39	41.82	30.61	23.24	3.24	46.43	0.5	4.62	0.79	0.79	36.89	48.97	0	0.32	43.53	59.81	0.29	1.03	0.13
KIAA0556	23.26	49.54	152.43	37.48	64.21	52.53	68.32	29.93	46.09	27.58	12.34	10.13	5.47	6.34	13.42	18	7.1	6.2	5.15
DTNBP1	5.28	9.38	12.15	8.02	8.6	10.71	9.75	6.63	9.93	7.3	11.82	12.96	5.89	12.09	10.78	19.63	4.97	7.43	8.63
XK	0.51	0.45	0.27	0.47	0.66	0.41	0.81	0.24	1.14	0.65	0.54	0.3	0.68	0.43	0.38	0.94	0.58	0.61	0.78
ANO2	1.77	1.88	1.91	2.68	2.66	1.33	0.7	4.03	1.14	1.87	0.63	0.32	0.16	0.39	0.2	0.36	0.05	0.26	0.36
C12orf4	8.78	15.66	14.82	10.4	17.31	13.53	12.33	8.04	15.86	11.27	13.49	12.52	11.57	17.01	14.76	12.52	12.72	14.3	15.29
SCML1	1.53	2.97	1.83	1	2.85	3.12	1.61	1.9	1.91	2.15	1.6	2.02	3.44	4.65	1.88	1.46	2.54	3.45	3.23
WWC3	10.8	15.04	12.93	13.37	15.13	18.98	13.58	17.54	14.31	17.24	4.39	2.46	2.44	2.59	2.19	2.89	1.74	2.67	2.21
ARHGAP6	0.47	0.6	0.83	0.92	2.61	0.84	1.04	0.34	0.78	0.43	0.22	0.25	0.1	0.03	0.05	0.15	0	0.06	0.04
FAM184B	0.04	0.59	0.26	0.22	0.23	0.19	0.3	0.12	0.51	0.12	0.05	0.05	0.04	0.03	0	0.01	0.03	0.01	0
MAP4	67.6	54.1	52.74	47.64	77.29	70.7	68.71	81.85	64.64	78.91	25.12	38.49	51.37	55.99	32.53	22.88	39.15	39.07	52.5
GOPC	6.6	12.25	8.92	9.75	8.2	15.8	8.32	8.39	6.87	9.79	10.31	13.62	5.82	7.88	9.81	13.17	5.56	7.18	5.59
ROS1	0.05	0.03	0	0.15	0.07	0.08	0	0.71	0	0.91	0.18	0.05	0	0	0.03	0.03	0.05	0.39	0.06
USP28	7.81	12.04	5.91	7.1	9.1	16.14	9.14	15.33	7.1	6.21	24.67	23.78	5.72	8.24	25.29	31.39	5.77	6.52	8.52
HDAC9	0.96	4.42	4.84	4.3	3.91	5.36	0.84	2.56	1.44	2.17	6.31	4.1	1.28	0.85	4.13	8.05	0.38	0.6	0.8
TSPAN17	23.49	36.74	53.04	31.54	32.34	34.92	25.25	23.25	38.16	30.27	17.06	16.12	8.25	12.13	14	15.6	11.04	13.71	8.2
NOP16	34.96	37.44	56.54	40.64	39.93	44.28	35.21	36.91	60.45	35.89	52.21	48.4	63.14	98.95	63.26	43.47	72.33	87.66	96.92
CC2D2A	3.83	13.83	20.32	9.12	13.63	16.98	4.29	8.04	7.37	6.14	48.13	23.08	1.17	5.48	38	136.11	4.36	3.45	3.25
RRM2B	5.05	8	5.52	5.4	3.35	9.59	4.02	6.01	4.36	5.01	14.02	22.65	7.46	11.18	20.36	19.11	6.18	6.57	10.85
ZNF800	11.01	19.16	16.63	18	17.83	17.24	19.4	12.82	17.1	18.87	3.78	5.12	3.6	3.06	4.3	4.28	1.78	1.88	2.91
TNFRSF17	0	0.35	0.27	1.93	2.02	2.06	0.29	1.58	1.1	0.08	10.5	0.52	0	0.38	0.35	3	0	0.12	0
SNX29	9.1	17.08	19.35	12.87	27.49	15.45	18	10.65	21.45	15.59	2.92	3.36	3.5	3.35	3.01	6.6	1.45	1.48	2.1
LMO3	0.55	0.81	0.36	0.54	0.39	0.52	0.36	0.58	0.1	1.14	0.47	0.39	0.34	0.04	0.23	0.49	0.06	0.18	0
MRPS10	21.7	21.58	20.58	18.58	24.21	26.07	26.87	16.95	23.18	24.48	84.7	105.57	122.34	115.72	101.58	88.79	113.67	116.21	128.81
GUCA1A	0.09	0.26	0.4	0.08	0	0.19	0.02	0	0	0.08	0.17	0.15	0	0	0	0.33	0	0	0.15
RSF1	33.52	50.19	34.92	35.64	41.06	56.5	31.01	36.63	30.92	25.06	47.29	62.51	19.96	37.82	46.45	62.77	27.66	30.02	28.6
VPS13D	36.05	52.37	45.97	44.48	71.61	56.53	61.03	42.87	63.14	50.95	7	8.28	2.74	5.05	9.36	6.79	3.56	3.5	2.9
CELF2	3.01	4.08	3.44	5.77	12.21	10.51	4.43	4.72	5.69	4.62	2.21	0.68	1.48	2.52	0.63	1.49	1.27	0.59	1.79
FAM120A	93.23	116.92	110.96	107.43	69.75	132.14	73.94	93.78	81.7	75.94	19.15	19.15	6.93	14.67	14.74	23.11	12.04	9.75	11.36
R3HDM1	6.49	12.71	6.29	8.08	8.85	11.45	8.09	7.92	7.63	6.09	14.64	22.11	11.75	18.36	15.33	18.84	13.58	13.4	16.15
COL9A2	3.51	18.83	29.6	12.21	3.18	31.18	1.11	6.77	1.33	3.88	0.7	0.69	0.05	0.27	0.19	0.41	0.07	0.19	0.24
KITLG	12.39	6.29	2.57	5.55	3.71	8.39	4.89	4.86	3.42	6.02	13.16	9	7.03	9.03	23.17	20.96	10.41	10.65	10.07
ERCC8	2.17	5.86	2.8	3.37	5	6.16	3.51	2	4.63	3.38	11.12	18.66	7.26	16.08	14.72	16.67	12.15	9.96	11.99
ADAMTS6	0.18	0.24	0.05	0.99	0.62	0.74	0.06	0.21	0.11	0.78	0.07	0.08	0.01	0.05	0.11	0.06	0.13	0.26	0.13
H6PD	16.05	43.91	49.04	45.23	31.69	53.54	28	23.73	36.84	19.17	11.29	12.12	2.31	3.86	8.72	12.36	3.38	4.14	3.92
VAMP3	33.85	47.64	45.54	34.04	41.88	43.19	43.56	31.55	42.52	44.24	87.36	142.87	92.23	137.47	111.27	110.99	97.61	107.91	121.75
PER3	23.15	38.65	45.54	39.48	50.83	41.27	42.68	19.05	50.71	30.83	10.08	10.38	2.3	8.9	7.18	7.9	10.55	8.14	7.79
UTS2	0	0.05	0	0	0	0.07	0.08	0.12	0.02	0.15	0.26	0	0	0.57	0.49	0	0	0.85	0
TNFRSF9	0.15	0.25	0.36	0.7	0.27	0.57	0.27	0.43	0.53	0.15	0.61	0.11	0.15	1.38	0.54	0.43	0.08	0.23	0.55
EPN3	83.19	77.37	105.39	83.13	90.39	60.44	97.93	61.8	109.46	108.94	2.72	2.5	2.65	1.38	5.02	2.02	3.18	2.84	1.77
LTBP1	8.67	10.06	1.79	12.41	8.28	16.21	2.15	12.15	2.1	6.91	2.06	2.45	5.94	11.31	1.05	1.88	2.06	2.29	8.46
RCN1	28.01	31.9	22.34	27.53	22.15	50.16	14.65	17.57	19.7	15.8	18.33	36.81	7.25	21.34	36.35	28.98	8.14	12.51	12.89
ELN	4.28	60.36	34.67	28.46	72.93	59.32	10.32	4.17	6.7	17.63	3.21	2.47	0.59	0.92	0.65	3.03	0.37	0.99	0.39
RFC2	20.88	30.93	18.27	17.13	20.61	29.3	18.08	25.38	26.6	18.06	33.57	48.85	42.05	42.05	40.61	34.44	45.04	39.88	50.04
ARID1B	38.11	70.86	47.37	49.03	67.27	79.92	56.48	40.34	63.19	46.81	19.16	21.69	12.87	21.1	18.29	21	16.31	17.33	16.54
CLPTM1L	58.53	144.7	106.44	96.63	71.74	101.95	65.11	86.13	99.62	81.57	10.4	10.44	2.51	5.26	6.34	14.88	2.75	4.79	3.41
NEDD4L	58.02	19.77	26.9	21.66	22.08	32.21	30.34	60.78	18.11	22.22	10.28	13.46	4.93	5.14	10.7	19.83	6.56	4.62	10.3
FOXP3	0.39	1.34	3.33	1.55	2.13	2.24	1.49	1.87	2.41	1.07	0.84	0.13	0.06	0.77	0.27	0.51	0.17	0.12	0.17
PPP1R3F	2.78	5.77	8.41	4.94	6.01	5.87	5.66	3.98	8.65	5.47	0.57	0.87	0.07	0.21	0.17	0.41	0.08	0.2	0.38
HEXB	60.57	62.02	67.43	67.02	42.05	86.38	41.13	57.83	48.79	39.47	41.79	55.74	29.18	42.51	57.48	55.56	30.57	38.43	36.3
PTCD2	2.12	3.5	2.41	3.17	3.16	4.55	3.05	2.04	3.6	2.47	5.46	5.11	3.19	4.86	5.08	6.16	4.24	5.26	3.72
NEXMIF	0.03	0.6	0.6	0.38	0.42	0.99	0.52	0.64	0.22	0.06	0.24	0.15	0.03	0	0.1	0.23	0	0.02	0
JKAMP	16.02	23.23	18.92	20.98	18.18	24.77	13.7	16.14	16.89	21.11	118.36	130.47	60.86	91.17	155.24	190.74	62.65	74.85	70.91
DKK3	20.17	24.37	21.5	39.99	22.48	24.68	14.43	23.38	16.31	16.98	22.28	15.26	18.81	34.05	7.52	25.52	14.04	15.27	16.54
ARHGEF5	55.5	65.83	101.13	107.87	72.05	96.65	100.9	129.4	57.23	51.67	25.81	20.46	9.78	25.06	16.19	14.74	11.82	13.38	13.05
NFE2L3	9.58	12.39	12.19	10.18	12.37	15.77	9.7	12.82	12.75	11.52	6.29	6.18	1.24	2.61	6.54	12.18	1.44	2.18	2.44
MCUR1	6.22	6.6	6.41	4.93	6.4	6.87	6.88	6.18	7.99	7.48	5.62	8.12	10.54	6.48	9.36	4.39	6.16	9.11	5.78
LIMA1	30.64	75.74	42.39	42.78	36.11	85.24	30.11	54.41	31.6	39.84	98.48	133.82	53.51	81.72	91.31	113.82	46.53	63.8	81.71
LETMD1	20.08	44.4	31.37	33.29	34.26	48.21	26.69	26.19	31.69	27.26	35.04	46.81	14.8	29.56	33.21	54.34	21.05	22.34	24.78
SLC4A8	0.77	1.9	4.39	2.21	2.51	2	0.85	1.65	2.08	1.84	3.25	0.81	0.05	0.27	2.11	9.76	0.18	0.75	0.1
LAMC3	0.51	2.21	1.09	1.12	5.04	0.97	3.92	3.2	0.72	0.42	0.7	1.88	0.4	0.08	0.19	0.67	0.35	0.25	0.44
PTGER3	0.22	0.65	1.09	0.3	2.87	1.16	1.1	0.25	0.46	0.49	0.4	0.03	0.47	0.4	0.07	0.35	0.02	0.15	0.28
TNIP3	4.33	0.41	0.42	1.71	0.49	1.45	0.06	19.22	0.11	0.39	13.5	1.44	0.5	17.83	0.4	6.04	0.25	11.08	7.57
MAPK9	7.21	16.73	11.52	7.96	13.29	13.04	15.37	10.27	15.4	12.26	2.31	2.53	0.97	1.9	1.91	2.35	1.41	0.96	1.36
COL23A1	0.3	0.4	0.98	1.19	2.57	0.76	0.98	0.51	0.93	0.23	0.1	0.08	0	0.06	0.02	0.16	0	0	0.06
BCAR1	60.09	97.2	77.45	69.65	51.94	85.13	33.62	91.96	41	46.09	2.94	3.61	0.69	1.41	3.07	2.65	1.1	1.11	1.95
FAM160A2	12.03	24.69	30.55	21.28	26.21	24.86	18.58	15.39	21.89	20.51	4.8	5.79	1.94	4	3.94	5.41	2.2	3.19	3.37
HERPUD1	34.53	45.06	49.09	52.9	49.52	59.68	49.76	48.38	49.26	30.67	175.4	105.31	60.11	85.21	110.96	132.63	48.9	64.42	97.58
HOMER3	38.62	52.27	15.02	35.27	16.17	52.74	4.71	61.07	8.09	22.61	2.3	2.25	1.39	1.28	2.17	1.54	0.92	1.16	0.94
RAD51	3.79	6.39	3.62	2.38	3.57	5.48	3.9	3.95	4.98	3.78	5.21	5.11	9.1	9.21	4.91	4.13	10.48	8.62	9.38
POLQ	2.27	3.32	3.41	3.69	4.15	3.11	2.79	2.43	5.06	2.91	1.96	1.48	1.51	1.74	1.36	1.63	1.21	1.58	1.26
PIK3CB	12.56	26.98	16.04	21.96	19.33	27.21	23.38	20.22	19.5	19.16	18.89	32.86	8.18	14.37	19.39	21.71	11.06	11.56	10.5
CYBA	306.85	334.47	666.16	419.33	231.4	378.95	140.78	310.86	210.61	88.22	97.42	90.44	7.65	39	91.01	106.34	28.78	30.73	26.23
THOC3	157.13	167.62	190.07	194.28	194.84	261.62	137.11	229.68	216.06	173.68	226.35	177.21	89.78	95.09	153.2	101.23	98.85	193.87	140.51
HEBP2	132.61	107.3	239.68	199.86	134.63	134.01	138.85	116.59	176.21	139.3	106.98	55.4	55.94	39.94	105.6	51.33	49.6	46.51	47.52
MPHOSPH9	6.46	11.14	8.18	6.92	10.9	10.72	7.3	5.57	5.96	8.36	13.21	10.68	5.27	9.48	18.01	33.32	15.2	8.49	7.3
PLEKHA5	16.82	35.57	24.81	23.73	31.89	30.14	26.62	10.51	23.24	21.88	33.36	32.88	11.85	14.99	22.85	44.94	8.8	11.4	14.27
PRSS8	105.06	92.8	151.88	89.31	100.23	111.15	108.09	132.71	92.06	105.15	43.44	58.48	48.74	29.08	42.29	35.09	43.02	42	36.68
SIKE1	14.13	21.33	18.73	17.75	14.7	24.78	19.81	17.52	15.15	19.89	33.5	24.55	23.29	22.61	31.15	23.11	28.99	31.83	27.11
RRP12	29.64	45.47	53.46	44.12	42.83	44.93	31.43	31.87	50.51	38.76	7.81	8.11	4.28	9.12	8.36	9.06	5.23	6.19	5.78
FNIP2	13.52	9.65	2.47	8.04	7.14	8.73	5.28	9.24	4.62	7.64	1.19	1.32	1.33	1.35	1.14	1.35	3.34	2.26	2.32
MSMO1	16.69	27.91	15.53	58.67	27.42	23.72	24.92	53.62	31.66	69.04	221.13	240.32	376.43	217.23	134.38	128.34	194.54	441.57	303.29
TTC17	16.33	45.68	28.32	31.09	42.5	60.41	28.16	24.93	31.72	25	79.09	157.12	29.8	49.33	75.89	127.56	25.43	37.61	39.54
ALX4	0.07	0.21	0.09	0.14	0.12	0.21	0.1	0.14	0.22	0.07	0	0	0	0	0	0	0	0	0
FSTL4	1.14	15.67	6.51	9.44	7.64	12.17	8.47	3.37	7.14	4.52	2.99	5.08	3.13	2.26	0.3	7.71	2.31	0.41	0.5
FOXN3	24.29	65.08	54.6	29.85	46.81	58.87	39.45	28.91	54.63	31.64	6.29	6.77	2.25	3.28	3.62	9.19	1.62	2.03	2.09
METTL24	0.25	0.14	0.49	0.72	1.75	0.32	1.19	0.03	1.16	0.06	0.11	0.04	0	0	0.16	0.14	0	0	0
AKR7A2	43.58	55.38	99.63	80.67	48.09	47.31	45.61	31.83	76.38	49.85	36.5	40.23	26.43	21.84	42.42	63.47	26.04	32.1	37.13
MRTO4	22.17	30.62	32.9	22.8	22.82	28.29	22.93	20.92	37.54	17.12	15.8	24.09	22.14	25.45	22.65	17.76	21.82	24.53	27.43
NNAT	7.4	25.39	17.12	13.67	23.68	21.41	16.67	13.18	16.16	13.68	0.17	0.3	0.18	0.04	0.11	0.16	0.63	1.11	0.24
USE1	22.89	24.46	44.54	30.44	29.76	27.59	27.28	18.93	36.4	17.43	23.92	25.47	26.16	28.49	28.29	28.94	20.47	25.22	25.35
MCF2L2	0.89	1.27	1.88	1.52	2.38	1.79	1.01	2.79	2.19	2.54	0.46	0.39	1.09	0.6	0.84	0.29	0.63	0.69	0.52
NRIP2	1.16	5.13	5.59	2.93	9.41	5.25	3.32	1.4	5.9	2.61	0.91	0.92	0.3	0.37	0.46	0.7	0.46	0.3	0.47
LAMA3	27.89	27.04	8.56	14.2	14.9	30.83	13.91	19.6	16.36	18.18	15.36	31.46	12.03	32.16	16.88	21.18	8.85	9.33	18.6
AP5M1	11.04	22.99	21.12	16.12	18.3	23.69	20.28	11.05	18.8	16.6	34.71	35.02	14.72	28.42	27.62	29.08	19.28	20.84	21.02
ANAPC4	6.77	15.11	11.57	9.08	14.29	18.03	11.84	7.15	13.17	12.94	27.53	20.74	11.18	20.97	18.83	40.92	13.14	13.46	14.53
KCNQ1	8.26	32.4	9.1	17.38	3.67	26.78	1.56	17.84	1.69	5.43	2.73	4.11	0.1	0.93	2.94	3.45	0.48	0.72	0.33
TRAPPC3	46.6	55.44	69.51	59.42	55.45	71.55	57.87	55.35	78.17	58.13	66.76	69.28	69.6	98.69	56.37	62.89	53.73	79.48	82.02
THRAP3	57.92	84.21	60.44	61.8	56.93	94.83	61.52	70.48	63.52	57.18	249.49	314.85	170.6	240.08	301.24	280.48	182.72	187.68	217.74
PHPT1	84.56	76.93	77.65	87.73	76.17	93.29	61.07	60.4	60.27	53.16	140.2	158.9	148.54	123.73	228.93	178.49	137.49	126.96	149.18
ENTPD2	1.32	5.51	3.7	2.02	4.23	3.85	3.03	5.82	4	3.8	0.51	0.97	0.24	0.34	0.4	0.57	0.39	0.45	0.45
LY75	4.08	15.91	13.24	5.89	8.99	18.38	7.26	5.59	7.18	6.34	9.66	10.68	0.9	0.9	7.47	17.74	1.56	1.75	2.4
ARID4B	14.28	29.48	26.22	29.48	25.21	28.16	16.51	18.82	19.41	20.34	29.15	31.58	9.81	19.5	24.86	30.4	9.24	11.74	11.67
OPN3	6.3	9.27	4.88	6	3.81	9.89	6.93	8.03	5.89	5.57	7.35	2.31	2.3	0.98	5.18	3.36	2.88	2.8	2.06
SDCCAG8	16.17	32.96	15.12	15.73	19.42	21.66	13.91	11.88	10.76	14.86	39.67	50.93	21.26	53.79	75.42	96.11	30.18	30.27	35.71
PTPRN	0.04	0.14	0	0.06	0.2	0.08	0.01	0.02	0.17	0.16	0	0.17	0.08	0	0.27	0.05	0.08	0.03	0.04
HHAT	2.88	8.69	7.45	7.76	4.23	6.93	2.92	3.49	4.3	4.51	9.27	10.72	2.1	3.7	9.55	20.22	1.88	2.12	2.02
KIF1B	28.25	28.31	24.42	27.78	26.94	25.54	30.57	38.44	25.65	33.51	3.78	3.09	5.39	5.79	4.91	2.83	6.1	4.12	6.17
FOXC1	17.37	20.28	13.18	6.59	4.8	27.98	4.71	11.18	2.75	25.47	10.2	10.78	3.28	2.51	13.09	11.33	6.34	4.11	3.57
TBC1D22A	33.43	35.14	36.25	29.79	36.47	29.76	29.46	36.71	37.25	26.97	11.22	8.36	7.02	8.16	13.01	10.24	8.25	7.52	6.61
SYNE2	48.49	96.73	97.58	67.46	104.2	117.11	81.94	62.69	101.93	86.5	14.75	14.55	9.01	19.46	13.61	21.88	7.73	6.42	11.01
PLEKHH1	8.33	26.4	21.05	15.34	15.14	18.89	12.34	19.26	14.76	19.92	2.06	1.93	0.7	1.14	1.62	4.88	0.57	1	0.62
ATP9A	18.53	25.76	18.68	22.85	11.31	30.63	13.57	20.32	13.1	23.61	9.01	8.83	4.04	4.27	9.88	9.12	4.03	4.35	5.7
SPO11	0	0	0	0	0	0	0	0	0.05	0	0	0	0	0	0	0	0	0	0
CBLN4	0.05	0.04	0.11	0.01	0.49	0	0.76	0.01	0	0	0	0.03	0	0	0	0	0	0	0
CHRDL2	0	0	0.06	0.14	0.76	0.02	0	0.01	0.04	0.02	0	0	0	0	0	0	0	0	0
FAM168A	10.73	19.03	10.27	12.65	12.84	22.58	9.38	15.3	9.49	9.2	2.27	2.76	1.1	1.51	1.46	2.69	1.53	1.21	1.3
RELT	9.03	7.31	6.18	8.82	10.75	8.02	3.96	14.84	7.4	6.46	0.8	0.53	0.72	0.74	0.54	0.27	0.48	0.98	0.84
GALC	2.45	6.54	12.18	6.74	6.62	6.15	2.45	5.8	10.27	2.36	7.7	5.88	2.67	4.4	5.39	15.52	1.99	1.46	1.56
NOP58	41.64	57	74.8	64.98	60.56	80.95	49.54	37.4	69.81	33.46	45.78	63.12	39.73	64.14	54.8	56.67	45.18	44.8	51.19
SZRD1	52.76	66.21	67.95	61.34	54.06	73.66	51.56	61.43	62.06	51.16	52	73.96	45.28	51.49	73.94	49.62	49.79	49.8	61.11
KCNH2	3.7	1.66	0.88	1.1	0.52	1.03	1.04	1.29	0.85	1.5	0.36	0.29	0	0.42	1.43	0.66	0.21	0.12	0.12
CUL1	12.46	20.52	13.69	12.95	19.2	25.17	19.53	13.18	18.13	18.59	24.27	26.96	18.72	27.81	23.81	29.63	17.16	20.04	21.7
FAM114A2	11.91	8.3	7.66	7.67	11.44	10.41	9.66	6.01	10.35	8.99	20.23	20.7	25.99	24.17	20.14	21.81	19.81	24.49	27.75
CYFIP2	6.23	3.89	5.47	14.14	11.58	13.45	3.69	5.36	8.02	2.98	5.14	5.87	4.13	2.43	7.07	3.72	0.96	1.24	1.15
TAB2	17.27	20.46	10.56	14.72	20.46	25.8	21.77	21.09	14.84	23.45	3.67	5.09	4.03	4.09	4.18	4.41	2.74	3.35	3.85
GINM1	15.76	24.93	16.24	15.62	17.84	28.41	15.77	12.11	15.6	17.46	32.22	54.43	22.61	28.4	42.69	45.71	20.94	21.85	23.18
EIF2AK2	4.04	11.66	6.07	7.57	7.4	16.72	6.1	4.65	5.9	9.65	21.55	27.95	8.69	24.08	19.81	30.26	9.78	11.57	10.88
USP36	15.64	39.74	30.04	21.04	38	33.91	27.08	25.49	33.68	23.14	14.34	14.64	6.47	10.65	12.71	15.17	7.92	9.42	8.3
KMT2C	34.84	40.58	32.79	28.28	44.41	45.37	39.48	41.57	39.94	32.68	4.65	5.65	2.71	4.41	3.67	3.86	2.27	2.03	2.5
MCOLN3	0.33	0.47	0.4	0.6	3.36	0.85	0.73	0.1	0.61	0.56	0.35	0.28	1.7	0.59	0.63	0.43	0.91	0.7	0.04
CCDC85A	0.06	0.38	0.19	0.41	0.54	0.15	0.24	0.19	0.24	0.17	0.06	0.1	0.04	0.01	0.18	0.02	0	0.03	0.02
PUM2	34.74	50.58	38.87	36.58	42.77	67.12	41.95	42.03	45.39	45.68	24.5	32.95	13	17.57	20.95	36.31	13.35	12.19	13.67
MRPL43	40.42	58.68	62.53	43.66	48.09	51.45	45.37	36.56	51.53	33.56	90.09	79.32	49.82	72.48	98.88	116.87	50.71	60.81	79.98
ITIH4	1.4	7.59	11.03	7.27	9.29	7.72	3.4	1.47	1.92	1.4	0.48	0.04	0.12	0.34	0.68	0.99	0	0.09	0.13
ITIH1	0.01	0.08	0.01	0.23	0.18	0.12	0.06	0.1	0.1	0.19	0.15	0.11	0	0	0	0	0	0	0
HPF1	5.76	9.76	10.9	9.65	10.93	16.56	9.86	5.85	14.54	9.51	27.09	44.15	20.58	26.91	37.82	39.05	20.26	16.6	25.55
ZFR	20.94	26.56	23.69	21.11	22.35	28.68	22.8	18.57	23.39	19.84	46.89	47.8	26.53	34.6	44.56	53.75	31.41	27.62	28.45
ZNF280C	1.49	1.56	0.59	1.77	1.69	1.41	1.34	0.76	0.97	1.02	2.61	4.16	1.35	2.82	7.49	4.23	1.88	2.27	1.83
NPFFR2	0.04	0.01	0.04	0.26	0.03	0.11	0.1	0.07	0.11	0.12	0.02	0.29	0.04	0.07	0	0.05	0.03	0	0
PHF21B	0.04	0	0.44	0.28	1.35	0.22	0.02	0.28	0.11	0.02	0.02	0	0.12	0	0	0	0	0	0.05
TRAF1	1.39	5.6	6	5.97	9.76	8.99	3.78	5.07	5.87	1.91	2.11	0.45	0.23	0.82	0.36	0.5	0.24	0.37	0.42
RC3H2	15.96	27.4	15.37	15.06	19.82	25.5	17.32	20.69	15.23	23.81	6.48	9.14	5.38	8.12	8.19	8.26	6.11	6.15	6.98
IL17RB	0.75	2.86	1.24	1.31	1.47	2.29	1.11	1.44	1.3	0.87	0.45	1.19	0.16	0.21	0.3	0.35	0.22	0.55	0.33
TRAF3IP2	50.08	44.56	35.42	40.92	28.16	47.14	35.45	70.61	31.36	41.08	59.07	50.71	85.06	87.44	53.97	53.99	79.45	90.06	109.36
GYG2	0.22	1.36	0.97	1.06	0.75	0.97	0.14	0.81	0.39	0.7	2.72	1.04	0.01	0.22	0.47	2.56	0.93	1.1	0.47
DCBLD2	5.8	9.65	5.32	7.98	10.04	9.47	4.55	5.9	4.7	4.87	8.47	9.69	3.91	5.73	8.23	19.6	5.85	4.6	3.84
SERPINB3	847.22	264.75	93.87	415.95	189.99	70.61	362.98	478.33	59.66	268.73	1228.37	510.94	921.18	2480.78	2069.21	1693.77	1473.69	1342.58	1103.33
SOAT1	1.87	4.51	4.87	2.99	5.59	11.29	3.15	2.54	2.65	2.18	26.98	30.85	6.3	19.24	25.7	53.78	7.14	8.56	9.51
PKP2	12.28	20.61	17.45	5.62	10.35	22.17	5.72	12.09	9.67	9.31	5.72	10.87	4.63	4.9	5.51	9.32	10.37	7.27	7.13
MSH4	0.06	0.26	0.08	0.22	0.07	0.14	0.05	0.1	0.22	0.15	0.06	0.08	0	0.01	0.02	0.14	0	0	0.03
F7	0.01	0.12	0.55	0.14	0.73	0.1	0.14	0.01	0.14	0.06	0.05	0	0	0.02	0	0.06	0	0.05	0
GDI2	128.01	123.17	152.07	128.51	105.27	146.43	112.13	101.32	145.42	116.38	196.66	239.61	141.17	184.69	162.5	194.93	207.08	189.89	218.4
PRDM1	48.82	23.01	18.89	22.56	43.18	27.82	43.65	61.84	21.47	51.5	56.06	27.6	103.54	119.53	38.69	15.22	97.46	90.59	88.45
ATG5	10.86	14.72	12.15	10.05	10.15	15.03	9.82	14.82	12.77	13.81	39.28	41.17	19.88	25.8	34.06	39.55	22.21	23.8	29.74
TMCC3	9.25	7.78	7.7	5.44	4.22	8.54	4.41	13.65	4.89	6.54	3.25	4.02	3.14	5.21	3.92	1.92	4.22	4.03	6.18
PITHD1	60.79	49.31	52.47	61.58	39.44	56.99	48.57	33.28	57.93	58.93	12.77	19.47	19.53	19.17	24.13	16.44	13.43	13.49	17.97
MTA3	18.1	19.52	11.87	12.91	28.92	19.08	24.04	11	18.27	16.72	36.15	44.86	29.89	32.38	39.05	43.61	32.74	31.3	33.51
USP13	2.5	3.16	2.44	3.43	4.15	2.66	3.56	1.54	1.79	1.58	0.84	0.96	0.16	0.44	0.52	1.26	0.4	0.35	0.25
ATP11B	53.22	32.05	33.91	78	67.16	36.47	69.81	32.07	48.79	58.1	11.39	8.88	11.07	10.46	12.87	6.48	13.62	10.87	8.58
LAMC2	36.43	31.39	17.83	44.4	6.95	49.28	8.53	34.79	10.83	17.54	41.41	54.24	19.45	38.3	43.46	56.99	15.13	26.83	46.32
CDK14	2.25	3.1	1.19	3.01	3.39	5.34	0.45	2.58	1.03	3.24	2.6	2.88	1.41	0.6	0.78	2.22	1.27	0.51	0.94
SEC61A1	115.55	103.89	102.77	140.17	79.06	130.28	88.93	101.71	89.02	97.64	127.37	121.17	84.16	112.48	153.07	97.48	113.8	109.71	108.05
PPP1R12A	24.04	34.68	30.26	30.42	39.5	39.85	28.92	28.57	29.05	26.04	64.63	80.61	43.1	69.35	64.64	65.45	53.82	41.15	48.69
RASGRF1	0.13	0.2	0.16	0.19	0.32	0.41	0.2	0.24	0.18	0.28	0.16	0.12	0.06	0	0.01	0.08	0	0	0.05
CAMK2B	0.26	0.27	0.64	0.17	0.57	0.22	0.72	0.08	0.84	0.02	0.15	0.45	0	0	0.08	0.69	0	0.09	0
CROCC	21.97	95.21	184.06	117.47	80.85	67.35	64.05	41.16	87.19	38.73	1.33	1.16	0.27	0.56	0.76	1.44	0.18	0.22	0.42
POLR3E	17.27	44.49	50.57	31.85	37.03	42.08	26.46	27.43	40.57	23.23	17.72	22.04	6	16.95	12.24	16.46	6.76	7.24	8.37
ATP2B4	39.34	71.74	39.99	60.64	32.36	59.07	25.47	49.68	30.25	36.97	23.27	60.61	22.21	22.65	34.4	47.13	21.3	17.43	18.36
ZC3H11A	37.28	64.9	42.47	63.72	50.39	78.3	44.56	44.46	42.87	48.16	35.12	40.13	17.99	21.06	25.59	36.38	13.81	19.5	18.53
RIOK2	6.4	15.44	13.91	9.93	12.28	16.61	8.57	7.75	7.5	11.25	28.84	26.43	17.38	28.56	26.63	28.11	17.62	21.48	24.69
YIPF1	13.45	18.78	19.94	15.77	14.61	19.4	15.91	9.84	18.36	15.77	47.94	61.03	27.03	40.74	57.09	69.66	19.04	30.97	33.99
NDC1	6.5	9.97	4.99	4.24	6.05	9.53	7.1	5.85	6.79	5.32	21.53	25.36	16.07	29.96	22.51	17.67	27.49	21.41	24.66
DGKG	1.97	0.44	0.19	1.17	0.8	0.7	0.12	0.22	0.08	0.09	0.13	0.02	0.03	0.21	1.08	0.17	0.31	0.07	0.15
FLYWCH1	45.42	67.6	43.3	69.98	32.64	62.38	14.34	65.51	30.98	34.29	2.34	3.38	0.86	2.37	2.71	2.32	1.7	1.26	1.28
UNKL	17.31	18.33	19.38	15.66	31.73	18.12	14.75	13.47	18.91	11.29	0.83	0.86	0.45	0.68	1.58	0.65	0.34	0.74	0.41
TBXAS1	5.7	3.87	5.95	9.18	10.52	8.15	11.5	4.67	10.08	5.51	3.8	2.51	2.38	2.09	5.66	1.64	4.36	2.35	2.17
PARP12	10.92	27.82	29.81	26.19	24.44	44.01	15.63	19.12	21.14	25.77	2.62	2.64	1.18	4.01	2.57	2.89	1.33	2.11	1.79
ALDH18A1	26.81	28.92	30.11	29.1	19.73	32.82	33.78	24.15	32.88	22.91	41.16	36.3	20.81	33.68	43	41.64	37.63	30.86	31.19
TARBP1	9.16	20.78	21.88	20.09	25.48	23.59	15.49	9.33	20.95	13.58	2.59	4.29	1.94	3.97	3.02	2.92	1.51	1.57	2.41
GATB	10.41	10.97	22.35	16.19	18.14	14.16	21.86	7.7	19.01	14.89	11.15	14.69	13.38	17.15	16.28	14.55	10.33	12.82	13.26
MXD1	175.9	44.05	27.77	59.55	97.13	59.25	150.27	141.55	80.34	172.62	147.38	119.76	372.53	188.81	144.67	41.56	428.25	349.31	402.34
CDK17	8.78	13.37	8.74	8.53	13.48	15.73	8.94	12.43	11.18	9.43	6.6	7.46	3.51	4.24	6.58	8.61	3.92	3.71	4.31
DNAJC25	4.93	3.47	4.92	4.46	3.29	4.29	3	4.4	4.75	3.35	3.89	3.64	1.97	3.18	5.17	5.08	2.84	3.1	4
SLC2A3	11.43	5.45	2.75	5.46	8.36	6.38	2.49	11.96	3.3	1.89	2.83	1.2	0.68	3.18	2.28	1.4	0.39	2.65	2.42
PSD	1.57	5.59	5.53	3.23	5.08	4.37	2.6	3.81	3.52	3.95	0.13	0.12	0.11	0.17	0.25	0.33	0.09	0.04	0.1
CTDP1	16.93	23.16	33.04	20.71	21.2	26.9	18.36	25.11	24.59	18.25	1.55	1.26	0.83	1.42	2.14	1.85	0.97	1.12	1.11
YBX3	577.85	420.16	491.96	447.92	406.01	571.57	489.73	459.75	583.45	508.55	122.23	166.41	116.66	106.15	157.08	138.55	114.64	101.84	164.03
STYK1	16.6	12.66	11.55	14.18	11.15	13.07	11.92	22.64	12.91	11.2	11.69	9.15	3.18	2.97	9.5	13.34	6.01	8.05	4.06
WNK1	46.17	62.41	45.37	54.4	96.15	77.94	128.63	46.56	76.89	59.58	5.05	7.77	12.01	7.17	4.29	8.39	5.21	5.37	4.67
CCAR1	16.44	31.76	36.58	25.65	28.23	33.81	22.58	20.03	33.32	28.44	56.61	61.51	39.68	65.81	50.46	49.08	39.03	46.07	49.03
OGFR	21.86	42.4	59.4	37.42	43.84	61.53	27.16	47.23	35.85	25.05	3.51	4.62	1.9	3.74	4.68	4.47	1.74	2	2.23
GNA15	121.31	79.79	94.09	110.49	106.98	98.75	104.45	111.41	116.85	136.49	7.76	11.34	21.78	14.93	11.54	5.24	15.54	19.2	22.67
CREB3L3	0	0.01	0	0	0	0.04	0.04	0.03	0	0.09	0	0	0	0.02	0	0	0	0	0
PIGV	11.42	16.8	18.53	11.04	8.69	19.54	12.67	9.64	11.17	12.13	29.77	36.41	14.06	17.96	25.02	54.44	12.07	15.76	14.92
PTPRU	57.94	86.7	64.35	53.28	18.36	93.47	19.22	74.46	5.63	47.7	5.6	9.59	1.13	1.61	10.35	9.39	1.61	1.76	1.39
SNRNP40	26.67	38.81	27.26	27.9	24.02	36.1	20.38	26.44	30.72	23.55	67.33	66.79	39.5	58.5	62.73	70.4	56.3	52.42	54.5
RIMBP2	0.42	1.2	0.73	0.4	2.17	0.74	1.05	0.43	0.92	0.21	0.13	0.06	0	0.02	0.03	0.14	0.03	0.01	0.01
COL11A1	0.09	0	0.01	0.01	0.02	0.01	0	0.06	0.13	0.28	0	0	0.2	0	0	0.07	0	0	0.52
QSER1	11.16	20.29	9.56	10.97	12.4	22.22	12.23	11.06	13.45	13.6	1.49	1.9	1.21	2.19	2.27	1.77	1.47	1.54	1.28
MPC1	16.61	27.91	30.64	19.24	34.36	33.32	38.91	16.34	27.73	22.24	109.29	125.14	65.49	93.09	83.55	123.72	86.98	97.37	79.54
ACAA1	79.9	71.67	107.92	73.45	84.73	72.37	100.87	110.36	108.64	113.22	30.35	35.9	48.29	37.43	33.49	25.83	30.78	46.28	41.29
BCAT1	20.31	24.07	19.69	23.82	2.51	16.15	2.1	16.43	3.39	57.15	40.86	46.74	11.97	10.38	23.47	16.54	33.63	32.6	18.98
HDAC7	37.25	86.13	74.7	61.13	84.04	96.42	53.5	66.14	58.83	55.57	8.44	11.8	4.86	9.57	10.8	9.61	4.59	5.8	7.51
LZTS1	1.64	1.05	1.55	1.94	3.84	0.76	4.58	1.63	6.05	1.33	0.19	0.16	0.13	0.02	0.09	0.08	0.28	0.09	0.1
PRDM6	0.02	0.5	0.1	0.62	1.06	0.3	0.09	0.05	0.05	0.18	0.01	0	0	0.04	0.39	0.04	0	0	0.03
WNT8A	0	0	0.02	0	0.04	0	0	0	0	0	0	0	0	0	0	0	0	0	0
SPAG4	15.08	3.56	5.13	18.07	5.2	4.6	2.14	16.04	2.33	2.7	13.32	5.43	1.9	1.58	5.86	8.8	18.1	6.32	7.67
NCKAP1	41.06	51.32	25.41	36.66	50.05	46.48	53.7	39.91	46.22	64.64	33.38	43.96	30.07	33.9	33.08	34.54	24.71	25.55	25.93
MRPS35	17.8	23.95	28.7	20.2	21.33	25	20.31	14.82	29.12	15.53	96.84	129.02	74.85	104.83	111.11	123.05	90.07	85.47	93.07
GUCY1B1	0.89	1.64	0.87	3.03	2.04	1.72	0.43	4.46	0.44	1.4	20.22	8.14	2.96	3.17	5.31	10.39	3.24	7.49	11.24
SFSWAP	22.9	44.99	44.71	32.56	55.06	47.53	36.47	27.67	46.24	36.24	6.75	7.96	4.87	5.55	5.95	6.69	4.32	5	6.05
TNK2	48.91	52.73	52.76	106.3	80.29	42.83	42.44	71.78	72.44	47.74	1.51	1.14	1.18	0.95	1.56	1.09	1.22	1.37	0.94
MON2	14.82	22.31	23.66	25.74	34.54	29.24	21.72	16.08	26.55	26.34	8.35	8.58	5.89	11.92	5.13	8.18	3.55	6.33	6.22
CDH3	111.2	64.36	29.31	36.79	15.3	69.95	14.86	151.39	21.39	36.82	70.59	95.04	87.16	151.99	77.85	74.6	60.17	116.31	171.44
ARSF	2.46	1.15	2.6	1.95	0.97	1.85	2.02	2.96	1.25	2.84	4.81	1.9	1.42	2.72	0.44	1.1	4.21	6.56	6.97
GPBP1	19.87	32.79	18.72	22.21	28.67	42.97	26.4	25.3	22.62	29.57	59.49	70.92	23.27	41.86	48.51	73.59	32	34.56	34.65
DGAT2	18.89	6.11	2.41	4.74	30.26	7.24	24.15	5.76	14.72	34.83	5.4	2.15	26.55	17.43	4.73	3.47	3.98	15.49	14.26
ZNF112	1.41	2.83	1.67	1.31	2.19	2.97	2.04	1.25	1.58	1.25	2.63	3.74	1.53	1.49	1.9	3.94	0.75	1.58	1.44
CS	116.72	145.29	223.35	149.23	131.9	144.2	149.02	119.76	252.98	176.91	162.29	179	148.18	205.69	144.84	147.79	206.17	204.24	205.61
LTK	0.8	2.15	7.25	1.93	3.32	3.74	0.48	0.57	1.1	0.67	0.48	0.21	0.08	0	0.09	0.51	0	0	0
MRPS24	134.17	116.29	157.91	107.13	109.57	112.41	103.95	112.68	145.33	91.17	200.87	179.17	129.3	169.4	196.46	202.01	210.8	195.28	214.31
ELMO2	17.13	21.7	21.05	21.71	38.75	25.26	38.58	17.76	38.69	36.53	26.68	34.79	26.21	22.93	24.21	37.91	17.14	18.51	20.14
WAPL	10.5	16.54	12.33	11.06	16.13	18.53	15.93	11.95	15.94	14.97	8.89	9.76	6.11	9.71	8.18	8.88	6	7.24	6.68
VMP1	155.47	166.54	111.62	94.7	64.71	175.07	97.14	202.98	84.24	146.6	195.02	246.7	172.83	236.71	236.37	195.21	126.88	218.3	190.62
APPBP2	21.91	20.93	22.73	24.66	25.43	29.49	25.39	20.92	26.07	24.54	9.16	12.75	7.69	7.95	10.17	14.42	6.11	8.83	5.86
POLD1	16	34.97	34.36	18.74	25.7	41.37	16.74	31.11	30.02	18.21	3.73	2.45	3.73	4.69	3.07	3.45	5.12	3.06	4.68
SEZ6	1.16	4	2.15	1.87	4.3	2.3	1.38	1.52	2.56	1.45	0.79	0.82	0.11	0.99	0.54	1.69	0.12	0	0.15
EIF4B	358.67	434.78	457.26	354.68	349.84	533.72	343.07	451.47	373.63	248.2	141.3	152.41	101.16	120.76	112.28	170.82	99.16	119.15	125.08
SLC6A16	0.03	0.42	0.57	0.3	0.54	0.4	0.7	0.16	0.35	0.38	1.04	0.75	0	0.16	0.27	3.13	0	0.34	0.27
BICRA	7.8	11.95	8.65	7.91	15.48	11.61	14.22	11.45	12.4	11.46	0.78	1.24	0.67	1.14	0.99	0.96	1.04	0.86	0.71
SPHK2	9.5	28.24	33.7	16.36	29.72	18.26	14.18	21.91	23.81	14.12	2.24	1.76	1.03	1.31	2.53	1.95	0.89	1.23	0.92
RPL18	1551.96	1392.4	1453.29	896.38	1271.19	1320.65	1464.03	1560.94	1524.05	1048.99	654.32	729.33	706.58	731.82	789.02	681.43	808.08	816.83	854.98
CA11	4.69	7.67	7.59	4.82	9.03	5.35	7.3	13.14	8.47	2.23	4.93	1.12	0.97	0.8	0.55	1.99	1.44	1.19	1.03
ISOC2	44.14	65.51	83.09	64.36	40.28	51.74	37.61	41.08	60.89	52.57	32.77	27.9	20.43	32.3	29.76	29.16	22.98	30.53	23.13
U2AF2	137.54	174.27	166.21	150.69	168.48	177.19	121.46	138.59	160.27	134.25	5.73	5.36	4.01	6.46	6.23	4.57	4.91	4.21	4.42
EPN1	124.15	111.79	143.31	121.04	109.08	111.62	113.03	173.19	172.15	162.91	1.42	0.99	2	1.31	2.09	1.06	0.8	1.09	1.25
MED29	11.45	19.09	17.09	12.52	16.35	21.3	12.15	15.72	15.95	14.5	24.26	26.31	14.51	20.4	18.3	30.9	14.15	17.62	17.77
AHRR	0.82	2.03	3.39	2.45	17.64	1.66	7.47	1.12	5.25	1.03	0.07	0	0.18	0.18	0	0	0	0.13	0
GSC2	0	0	0.03	0	0	0.03	0	0.03	0	0.03	0	0	0	0	0	0	0	0	0
ZNF275	1.61	4.34	3.22	3.2	4.4	4.35	2.09	2.81	2.69	1.79	1.19	1.44	0.37	0.66	0.84	0.98	0.6	0.48	0.48
MTMR1	15.01	23.18	15.96	15.75	23.86	32.34	23.6	13.96	23.34	21.68	2.47	3.07	2.54	2.12	1.58	2.31	2.14	1.32	1.52
GPC1	226.67	271.98	167.47	254.06	163.49	216.96	108.96	189.22	171.64	192.13	7.26	12.36	4.12	7.81	14.38	6.98	6.45	5.99	5.35
ADCK1	3.69	12.37	16.88	6.37	7.87	10.76	9.01	5.22	11.58	5.14	6.88	8.35	3.58	7.75	6.09	7.54	5.38	6.11	6.29
HAGH	24.69	35.41	60.5	38.01	31.88	46.34	26.5	37.05	34.46	25.65	23.11	20.23	10.99	13.4	27.4	33.84	7.82	10.72	11.45
RNF4	26.89	36.34	42.65	42.46	35.43	44.4	26.77	42.38	42.54	42.22	78.28	106.05	54.97	75.51	83.7	82.73	60.62	67.1	66.95
CASP8	12.82	26.07	24.9	23.04	22.39	30.02	20.78	18.6	19.16	16.99	17.04	17.27	7.74	11.9	11.71	27.27	8.96	8.65	8.11
LIMCH1	9.67	7.71	8.02	13.13	10.53	10.78	10.67	6.97	11.87	8.49	16.65	15.12	3.19	15.38	34.52	28.27	1.13	9.15	8.16
INTS13	9.2	11.24	6.85	8.84	9.15	13.87	7.82	10.02	8.1	8.36	21.76	24.39	22.71	30.93	21.66	25.12	29.42	27.94	34.18
TM7SF3	79.1	35.4	37.18	69.26	26.99	56.94	28.38	43.9	41.17	41.35	87.41	74.33	81.53	108.08	202.53	90.23	86.2	115.15	61.7
DLX3	1.97	1.48	0.75	0.49	1.34	0.89	2.06	2.68	2.73	1.77	1.33	0.74	5.4	6.06	1.03	1.18	0.6	5.21	3.85
SPA17	2.47	6.45	8.41	3.03	1.89	6.6	3.3	1.83	2.66	3.13	55.72	21.23	3.11	10.9	51.83	131.49	4.69	3.69	6.31
TSPAN32	0.51	2.55	2.66	3.07	4.01	3.6	1.56	2.2	2.51	1.07	0.61	0	0	0.14	0.49	0.49	0	0	0.05
CCN5	1.09	0.56	0.44	1.66	1.7	0.68	0.56	0.41	0.27	0.2	0.13	0.03	0.14	0.17	0.22	0.24	0.25	0.07	0.07
DMRT3	0.6	5.34	9.6	4.98	2.35	2.25	5.05	0.14	2.57	0.73	0.73	2.01	0	0.22	1.22	1.38	0.11	0.12	0
ST3GAL6	4.25	2.23	2.3	4.16	3.51	3.64	2.51	2.93	3.62	3.85	13.04	4.13	6.69	3.24	7.14	26.04	2.96	2.13	5.35
ATP2C2	35.06	106.94	81.81	24.97	17.19	57.09	17.09	50.42	5.91	22.25	23.67	40.28	7.16	5.36	15.48	54.34	15.53	10.53	10.58
NGFR	17.15	13.52	3.73	6.06	6.56	5.98	3.01	15.86	1.93	3.04	4.12	1.52	0.23	1.58	3.3	2.43	0.91	0.71	0.64
CDON	1.77	7.19	3.25	2.51	5.6	7.56	3.71	2.08	4.37	2.01	2.09	1.55	0.38	1	0.38	1.38	0.19	0.56	0.34
TAF2	21.64	29.24	39.55	27.3	29.64	30.45	23.81	34.62	32.24	23.68	9.22	8.86	5.17	8.62	6.86	9.96	5.21	5.56	7.27
HIPK2	22.13	19.42	12.59	19.93	26.54	18.1	28.28	16.44	18.59	23.59	2.59	2.45	2.38	2.21	4.08	2.93	2.31	1.36	2.16
TNPO3	21.49	25.15	26.67	20.73	26.25	27.51	28.35	20.82	29.76	24.69	13.22	15.58	10.98	16.15	11.05	17.17	10.1	14.58	15.52
RFXANK	105.91	108.67	164.13	149.53	107.65	114.22	83.48	115.59	123.07	93.32	45.55	32.76	31.9	31.79	40.52	53.55	34.83	44.36	39.65
TMEM161A	18.04	22.62	30.11	24.21	21.15	23.22	16.33	20.37	28.35	13.87	14.27	10.9	6.58	7.89	15.29	13.91	9.71	9.02	8.07
LPAR2	13.11	18.25	20.46	12.86	24.82	19.13	14.83	9.15	11.43	19.21	7.99	9.55	4.26	4.78	7.23	9	4.73	5.42	4.31
CTSA	73.7	55.93	48.29	46.2	73.59	47.6	51.62	55.14	51.98	40.83	56.19	52.2	33.44	60.56	76.3	69.83	35.78	48.9	41.3
SUGP2	20.98	48.25	46.99	34.76	53.95	51.8	36.25	31.53	46.71	32.14	22.43	14.46	7.47	10.87	12.91	22.3	4.74	7.09	6.38
SLC12A2	6.37	18.5	15.96	11.44	4.82	15.88	4.59	10.99	4.71	8.51	40.39	62.13	18.21	29.99	42.42	51.53	30.94	24.07	20.84
SNX24	11.82	8.37	12.56	13.83	23.2	11.89	29.66	7.97	19.67	24.87	10.28	14.34	17.38	15.66	12.84	11.34	16.72	16.72	22.8
EYA2	45.47	75.24	48.09	43.33	43.48	91.18	65.04	58.21	45.17	68.8	35.67	46.56	15.29	17.93	32.98	40.31	20.59	20.66	15.36
CNN2	226.87	200.29	172.19	162.04	123.36	193.54	130.03	257.76	164.14	197.48	190.14	203.31	131.41	146.48	236.4	153.5	216.81	182.69	164.91
ABCA7	85.54	97.02	78.15	72.55	48.24	57.97	31.06	141.11	36.35	104.68	3.73	1.39	1.06	0.85	3.47	2.35	0.82	1.62	0.69
SNCAIP	0.11	3.09	3.43	1.22	3.3	5.74	0.71	1.76	0.75	1.18	8.85	5.56	0.8	1.79	1.81	16.48	0.14	0.96	0.93
DDX20	4.15	7.6	4.64	4.74	4.02	9.75	3.63	4.17	3.83	5.31	7.42	7.44	3.39	4.68	5.64	9.68	3.5	3.87	4.54
BTBD1	15.38	25.2	15.63	16.49	17.29	26.93	19.54	14.17	17.42	18.68	22.81	30.76	14.84	19.18	22.65	31.36	12.85	15.83	15.28
FAR2	0.98	5.65	3.62	2.26	4.32	3.74	0.97	1.32	1.94	1.45	2.25	1.94	0.9	4.43	0.72	3.51	1.34	1.34	1.71
BCAS1	17.19	40.87	56.88	42.04	30.15	60.68	41.89	17.25	27.25	47.89	38.57	37.09	23.28	7.14	41.83	44.38	5.4	10.21	12.51
POU1F1	0.03	0.2	0	0.02	0.13	0.07	0.03	0	0.09	0.38	0	0.04	0	0	0	0	0	0	0
CHI3L2	0.74	0.94	1.07	1.26	2.23	1.74	0.86	1.24	1.45	0.85	2.85	0.35	0.69	19.17	0.34	0.74	0.04	0.49	2.94
SBNO2	202.68	176.05	118.55	124.45	89.94	125.08	61.13	315.88	93.86	98.15	2.73	2.11	1.45	2.48	2.95	1.96	2.4	2.99	3.15
PMS1	4.35	8.71	4.54	5.29	6.56	10.74	4.75	4.71	5	4.26	13.77	12.56	6.13	11.38	12.52	15.97	9	8.54	8.93
HMG20B	72.65	96.03	119.96	78.61	103.73	107.68	67.7	107.64	95.04	62.43	14.05	11.86	8.27	8.34	15.6	13.49	7.19	7.57	9.3
CALCRL	3.07	7.12	2.18	3.81	7.15	7.78	2.19	2.14	3.08	5.11	9.76	14.32	5.58	13.61	8.9	17.55	5.82	5.34	14.31
TAF11	11.36	17.18	21.77	15.81	13.78	21.39	13.31	11.41	16.04	14.14	22.15	24.36	21.32	25.85	22.13	20.7	18.88	21.25	20.63
ANKS1A	14.6	20.75	21.86	18.06	21.38	27.34	18.85	17.87	16.95	21.1	4.9	4.01	4.35	6.33	3.12	5.49	5.6	5.24	7.68
AP3D1	94.42	98.37	115.58	106.38	103.42	105.4	79.72	138.55	112.37	103.12	9.72	7.39	7.19	9.28	7.32	7.42	6.55	7.2	8.21
ZNF76	19.26	34.84	32.96	27.41	35.84	39.87	20.02	22.54	29.3	20.66	14.91	18.25	8.21	12.75	11.76	18.57	5.9	9.34	8.79
SLC9A3R2	48.31	70.11	79.56	68.5	49.05	53.38	28.82	77.52	32.62	32.22	5.53	7.92	2.58	3.6	9.09	8.25	1.3	3.13	2.22
NTHL1	31.73	17.65	33.33	27.08	22.27	20.39	14.71	50.63	21.37	17.96	10.88	5.29	10.05	9.34	10.5	9.34	10.6	23.09	13.47
UHRF1BP1	4.05	8.51	7.81	4.9	5.87	6.81	5.06	4.34	6.63	4.67	1.23	1.52	0.73	1.23	1.34	1.64	1.12	0.7	0.94
GNAI3	6.61	5.2	4.05	4.46	5.92	5.24	7.02	4.02	6.23	6.57	13.29	15.56	16.64	22.36	15.67	13.68	18.4	18.28	22.11
IPO5	22.98	47.1	30.15	22.62	29.61	46.49	28.21	22.05	31.59	24.46	24.85	32.64	18.4	26.72	21.12	28.06	26.36	22.8	27.96
OAT	143.78	194.64	90.72	160.27	73.95	146.16	76.1	107.59	88.91	81.18	560.98	584.2	105.14	324.95	763.17	504.43	399.79	302.16	202.03
WDR3	6.73	10.92	10.37	7.91	11.19	13.34	11.46	10.1	11.24	8.86	32.18	34.7	21.37	35.36	29.85	35.58	34.97	32.48	27.81
PKN2	17.24	21.3	17.45	16.87	23.74	26.29	25.93	21.02	20.65	25.89	24.6	24.6	19.83	17.28	21.62	22.98	18.34	20.43	17.07
WDR18	30.92	40.56	58.61	36.4	42.04	41.39	34.34	38.33	59.28	29.02	13.21	16.08	8.92	15.01	12.1	12.96	18.18	13.8	14.46
TRAM2	4.76	7.51	4.32	6.74	6.96	8.84	2.76	5.92	3.41	2.77	3.58	3.64	1.09	2.57	2.22	3.46	1.39	1.16	1.87
NTN1	23.97	37.07	58.66	32.59	27.87	32.31	32.63	21.22	46.19	18.04	3.34	2.36	0.23	0.78	2.01	3.86	0.91	0.61	0.41
GLP2R	0.01	0.04	0	0	0.01	0.02	0.01	0.01	0.01	0	0	0.02	0	0	0	0	0	0	0
MCM10	2.92	4.24	2.5	3.8	2.42	3.38	3.12	3	3.57	1.52	4.19	4.72	6.7	11.98	4.54	1.91	11.55	8.91	10.08
DGKA	201.64	292.2	302.69	308.5	338.83	272.34	279.48	196.71	310.14	299.69	86.73	135.8	77.95	88.06	102.26	71.82	75.52	75.16	80.24
ERBB3	88.59	168.15	240.08	123.18	173.85	146.52	153.54	128.35	253.53	167.14	50.99	51.29	39.74	35.15	43.91	52.45	31.66	33.85	38.25
ROPN1	0.02	0	0.37	0.03	0	0.02	0.11	0	0	0.05	0.05	0.1	0	0.02	0	0.03	0	0.02	0.08
ANKRD44	4.08	9.67	5.95	6.71	16.83	21.68	10.8	6.64	10.21	5.96	5.3	5.4	1.3	2.44	2.35	3.7	1.63	1.19	1.72
KARS	55.77	72.03	65.3	51.52	58.93	74.97	60.62	59.49	68.61	47.7	81.05	95.96	51.12	81.82	85.77	96.93	63.76	67.25	77.42
ADAT1	16.99	35.97	24.86	21.85	27.56	43.13	17.23	19.8	22.78	15.81	46.55	52.63	26.2	35.27	48.12	50.5	18.28	22.42	21.97
PDIA5	8.94	7.7	9.56	13.62	10.4	11.16	5.3	9.99	7.1	5.77	8.3	5.01	3.25	6.64	7.7	5.19	5.04	6.42	6.84
TBC1D22B	7.6	8.67	7.53	6.81	9.87	10.64	9.26	9.41	9.2	8.81	5.87	7.57	5.36	4.72	6.97	7.75	4.54	5.42	5.62
NDUFB4	93.48	96.72	70.85	91.61	84.96	84.18	80.9	74.77	82.52	61.4	312.52	337.73	204.23	328.79	356.04	332.85	274.45	298.2	248.48
SPEN	28.16	44.79	30.63	26.71	41.34	46.2	41.57	45.99	39.66	33.78	6.57	5.62	4.32	5.65	4.56	5.04	3.14	2.89	3.71
MYLK	5.27	6.02	4	9.03	12.75	8.86	1.7	6.83	2.66	2.51	6.9	6.85	3.98	7.19	4.58	10.53	7.36	3.08	7.97
ZC3H15	18.69	23.1	22.34	18.13	20.41	28.57	19.85	18.36	19.62	20.13	84.91	103.58	71.93	98.37	106.42	102.33	69.97	79.22	80.23
MAP2K4	11.75	14.07	9	9.89	14.35	15.47	14.38	8.33	11.69	17.73	12.94	13.04	10.85	11.29	14.15	11.9	9.23	12.42	8.73
PACC1	8.57	2.85	4.43	6.97	2.24	3.58	2.84	3.2	3.05	2.92	10.61	6.06	6.27	4.88	20.75	7.8	7.02	10.63	5.63
SNAP91	0.02	0	0.08	0.1	0.18	0	0	0.01	0	0.03	0.12	0	0	0	0.01	0	0	0	0
SLK	64.64	70.92	57.63	50.52	97.72	97.29	111.48	62.82	75.57	101.68	12.22	17.98	17.78	10.4	12.87	8.83	9.47	11.75	11.15
CYB5R4	7.97	9.21	5.89	6.13	5.98	6.86	6.72	5.18	6.92	8.03	29.88	32.7	18.26	24.56	42.32	25.78	15.59	18.14	19.84
COL17A1	97.87	46.85	52.76	31.72	76.41	73.81	85.82	85.51	94.41	75.05	13.63	58.04	34.42	51.2	30.13	6.9	9.47	17.49	22.49
GSTO2	6.81	11.08	4.43	8.68	6.56	17.48	4.9	9.79	3.12	11.33	30.41	45.57	27.55	42.85	45.43	42.34	15.58	35.58	30.7
SEC61A2	1.28	2.63	1.49	1.7	4.21	3.52	2.18	2.68	2.2	2.18	2.16	2.09	0.89	2.53	1.3	2.81	1.77	1.69	1.21
PRKCQ	0.08	0.73	0.97	1.15	1.47	2.07	0.81	0.54	1.16	0.44	0.51	1.58	0.56	0.67	0.2	0.63	0.35	0.34	1.52
TLE2	6.47	45.1	52.5	8.9	22.6	43.86	9.99	24.77	18.02	8.04	3.86	3.37	0.33	0.33	1.99	4.24	0.52	0.89	0.64
ASB1	10.83	20.42	21.74	14.13	13.57	13.81	10.46	11.07	15.54	10.42	6.24	6.95	2.83	4.16	4.3	8.1	3.84	3.41	3.86
FAM107B	19.44	56.12	31.65	23.7	28.32	65.69	24.43	37.88	12.88	30.35	26.12	34.29	7.78	7.88	28.36	32.41	3.79	4.01	6.04
ME1	31.22	6.2	4.58	15.95	14.35	3.83	13.97	3.46	8.55	16.49	5.8	4.19	16.81	12.48	51.53	6.21	14.37	20.97	23.29
TBC1D1	12.91	25.89	18.89	17.16	15.66	31.7	7.29	19.97	13.47	14.04	5.57	5.62	1.36	3.41	5.79	5.93	3.48	2.23	1.64
CDK13	28.95	44.89	42.44	41.87	46.29	45.5	32.81	33.12	44.71	38.01	10.59	12.3	5.87	12.11	8.45	11.74	5.09	5.58	7.42
MTHFD2	25.34	15.8	12.38	14.19	25.67	18.6	10.8	30.11	14.3	12.72	57.87	52.76	55.38	73.69	64.32	49.43	75.95	77.06	82.14
SLC9A7	11.07	6.35	2.81	8.15	4.77	10.01	5.1	9.48	5.51	8.66	2.05	2.88	1.38	1.13	3.61	2.14	1.94	1.29	1.35
FOXJ2	5.97	16.99	9.68	9.94	11.29	17.09	8.95	9.53	10.87	11.04	4.87	6.93	2.28	5.7	3.98	4.75	3.4	3.36	3.86
YBX1	250.55	314.86	288.12	226.17	270.64	344.28	252.95	268.96	239.77	156.69	948.08	947.18	530.72	837.54	961.8	744.72	877.98	802.47	851.39
PDE4A	0.92	4.04	2.75	2.37	6.71	5.41	1.63	4.1	1.52	1.65	1.05	0.9	0.17	0.53	0.74	1.2	0.15	0.19	0.16
PPP2R5A	28.3	23.47	29.38	53.26	29.3	26.43	28.61	23.96	31.15	29.35	7.07	9.39	6.2	6.67	9.7	11.62	7.88	6.19	6.12
CTNNA2	0.02	0.08	0.37	0.15	0.36	0.03	0.11	0.04	0.05	0	0.26	0	0	0.02	0	0.11	0	0	0
ELAVL1	38.11	54.18	51.89	47.11	45.66	58.33	40.86	49.36	53.01	44.63	5.9	6.42	2.25	4.48	5.23	5.09	3.71	3.47	2.72
TIE1	3.86	5.7	2.39	10.52	18.75	8.04	2.28	2.41	2.87	3.85	0.94	0.52	0.47	0.35	0.62	0.54	0.46	0.47	0.51
DIP2B	32.53	32.45	26.54	28.52	32.05	34.51	36.38	33.36	36.05	40.83	5.04	5.39	5.93	8.17	4.48	5.31	6.64	7.81	10.29
SMARCD1	22.01	40.07	37.28	30.8	28.55	40.81	26.29	22.04	30.57	27.01	11.77	15.91	5.88	8.87	10.04	13.77	9.13	7.03	8.56
KDM4A	21.41	43.85	38.06	32.46	29.24	45.95	28.57	27.2	34	25.07	29.84	39.58	8.35	25.29	27.92	41.42	11.34	13.61	15.65
NFYC	32.72	50.83	60.93	47.38	60.99	66.4	55.3	36.14	55.59	48.42	50.35	67.15	47.79	56.49	52.32	59.35	43.59	51.59	52.44
ZMYND12	0.1	0.91	1.19	0.34	0.66	1.08	0.33	0.14	0	0.15	14.77	7.96	0.15	0.28	10.14	49.25	0.13	0.16	0.09
SLC9A3	3.67	15.32	5.74	4.85	7.29	14.62	5.08	27.94	8.25	7.63	0.38	0.55	0.18	0.44	0.66	0.75	0.29	0.32	0.35
NGEF	19.6	24.13	7.97	13.52	17.77	16.5	7.75	20.4	12.92	35.09	1.01	1.07	0.58	0.76	1.26	1.09	1.78	1.02	1.09
ASPM	3.41	6.58	5.28	3.82	6.07	4.55	5.85	2.26	6.25	3.37	0.91	1.17	1.33	4.55	0.71	0.58	1.58	1.52	2.15
CD84	0.41	0.97	1.92	1.87	2.92	2.99	1.69	0.93	1.9	0.83	1.78	0.86	0.37	1.1	0.48	0.83	0.08	0.17	0.36
ELOVL1	235.14	115.05	185.11	142.44	169.78	106.45	197.9	125.21	206.78	173.12	170.61	205.03	248.89	302.32	227.61	136.54	287.6	334.72	332.82
SPI1	8.77	5.77	8.36	9.15	17.13	15.63	7.43	10.91	10.73	3.74	1.72	0.37	0.16	0.84	1.34	1.17	0.14	0.27	0.67
ZNRD1	26.11	37.3	44.39	23.31	23.09	40.22	22.54	44.93	22.63	20.18	61	41.48	26.18	45.38	37.89	44.01	42.28	37.94	36.3
MPPED2	0.17	6.23	1.27	1.35	1.47	13.6	0.52	3.98	1.06	9.69	2.69	5.1	1.96	0.37	0.98	3.56	3.26	3.06	0.63
CLDN18	0.08	0.16	0.45	0.18	0.45	0.14	0.31	0.06	0.48	0.37	0.08	0	0.01	0.02	0.02	0.04	0	0	0.02
ZBTB11	5.93	11.08	6.81	9.11	8.62	11.73	7.99	6.71	7.82	8.44	3.54	4.1	3.11	3.95	3.86	3.57	2.02	2.89	3.73
ATXN3	6.1	14.93	12.33	10.62	19.56	19.52	14.17	11.52	13.59	14.92	16.39	15.75	12.01	18.89	15.38	19.47	12.56	14.64	15.93
GOLGA5	17.08	18.48	16.91	16.87	17.99	22.61	20.69	17.42	17.3	17.92	16.66	18.18	14.59	19.48	16.39	17.71	11.99	17.08	15.74
FGFR2	16.62	75.5	65.79	41.99	37.71	93.4	33	36.35	40.82	20.72	13.3	14.05	1.53	3.92	3.06	10.36	3.87	4.49	2.12
LRRC40	3.54	5.77	2.88	4.06	4.25	6.12	3.11	3.47	4.19	4.65	11.82	15.36	9.72	12.28	8.73	12.74	10.74	11.25	10.62
ISOC1	5.01	14.04	16.6	8.85	12.12	18.47	15.92	5.1	15.45	7.95	20.21	25.05	14.7	21.14	20.42	21.13	16.84	16.24	16
EML1	2.22	4.44	6.41	6.82	15.38	7.23	7.12	3.19	3.35	4.12	3.99	3.81	2.48	2.65	2.32	5.27	1.91	3.73	3.78
TRMT11	6.33	12.64	6.92	6.01	8.67	11.05	6.64	6.04	5.8	6.76	25.19	30.19	10.15	18.01	23.15	33.51	20.12	17.23	18.73
THUMPD1	7.68	16.93	12.06	10.9	17.09	20.54	14.26	12.31	12.22	13.03	73.58	91.6	33.71	64	69.5	103.29	41.32	31.2	45.09
MSANTD3	12.03	11.1	8.62	12	7.52	14.96	6.81	7.89	6.43	6.9	10.02	14.54	8.64	8.66	13.66	13.81	8.6	10.02	10.66
KIF26A	1.16	1.02	0.8	4.88	5.36	1.16	0.91	1.02	1	1.67	0.04	0.02	0.01	0.03	0.01	0.01	0.01	0.01	0.02
ATG2B	3.7	7.87	5.23	5.31	10.5	9.8	7.5	4.73	7.7	6.49	0.52	0.59	0.32	0.9	0.66	0.75	0.25	0.32	0.5
ARFGEF1	28.49	49.1	52.38	40.64	37.93	53.7	32.22	38.9	40.66	32.34	7.54	11.53	4.43	8.16	8.12	9.98	3.58	3.8	4.28
ACSM2B	0.18	0.28	0.45	0.18	0.57	0.26	0.06	0.18	0.47	0.3	0.23	0.02	0	0.19	0.03	0	0	0.21	0
ZFAT	6.25	6.97	7.23	12.93	6.74	7.87	5.45	8.06	6.42	7.61	1.26	1.12	0.69	0.78	1.34	0.94	0.93	0.56	1.08
MTFR1	16.97	17.24	25.24	16.63	16.89	22.64	20.4	20.63	21.96	16.66	14.65	14.84	9.16	13.09	16.95	16.25	10.84	12.02	13.26
STAG3	16.09	39.56	43.68	30.65	40.87	40.47	20.36	20.77	27.08	22.47	9.84	10.07	3.28	7.39	6.77	15.11	1.87	3.55	4.15
FECH	22.46	14.17	18.57	20.66	19.93	16.13	17.88	8.28	16.7	11.48	15.71	25.56	12.08	19.5	43.01	26.7	18.15	17.52	13.13
MYO9A	10.94	16.19	13.75	12.49	17.28	17.85	13.95	12.34	13.39	17.41	3.26	4.73	4.4	4.02	3.34	4.2	3.46	2.16	4.46
DDX3Y	0.05	30.9	14.64	17.94	0.09	0.25	16.37	22.07	17.4	18.91	22.58	22.64	0	0	0	26.36	15.38	16.62	0
PFKP	147.1	98.16	81.18	114.48	50.35	113.32	71.09	162.45	72.14	92.25	45.87	73.73	52.14	35.63	60.62	48.33	101.46	56.54	65.72
IDI1	10.1	22.27	17.65	24.79	22.61	25.38	24.2	20.77	18.94	29.78	77.23	82	103.37	83.6	45.09	55.45	49.08	94.35	76.39
SP100	13.5	40.93	27.98	24.01	40.17	69.15	20.48	21.16	23.65	20.8	47.83	66.37	14.6	42.03	50.91	83.63	8.06	15.51	15.67
KLF6	214.19	74.58	132.23	93.14	107.87	106.2	99.92	193.76	104.2	120.27	48.52	101.64	131.53	94.81	62.34	41.21	98.73	89.06	132.88
PLPP1	10.22	7.55	11.76	15.23	23.9	17.93	8.02	11	8.88	11.79	21.32	17.21	19.23	16.69	15.44	20.84	9.36	12.03	14.92
NEO1	2.88	14.21	11.95	7.78	11.04	15.17	10.92	8.61	9.4	7.02	5.8	6.3	1.43	3.29	6.05	10.58	1.43	1.5	0.91
TRAM1	32.03	35.87	35.18	29.82	29.14	43.87	26.52	32.62	25.11	30.28	96.15	125.61	85.2	92.31	113.27	99.02	73.22	83.13	88.22
PHKA1	4.41	7.87	8.29	4.3	7.97	10.38	7.07	3.8	7.91	6.32	2.33	3.35	1.35	2.61	2.71	2.9	1.61	1.66	1.87
TNFRSF1A	110.32	118.27	103.76	105.35	98.63	119.95	92.51	108.56	97.49	104.52	24.8	34.16	22.12	36.28	43.92	27.79	20.46	26.2	27.9
CACNB1	5.57	25.28	28.2	4.71	16.76	22.86	6.02	9.62	5.58	12.47	0.31	0.21	0.13	0.46	0.2	0.45	0.18	0.09	0.15
EVI5	9.12	10.02	11.85	11.39	15.24	12.14	16.01	10.38	13.89	9.33	2.98	4.94	1.99	3.01	6.81	6.33	3.69	3.18	2.5
STOML1	9.81	19.04	19.29	17.11	11.54	17.08	9.53	14.82	16.13	8.92	7.76	7.54	4.66	6.28	4.43	7.81	3.04	4	4.99
PKM	1402.87	1105.23	789.46	1403.83	435.57	1065.79	718.48	1636.79	739.42	1225.77	2128.41	3834.33	2589.02	2885.58	3632	1929.29	3333.38	2900.15	3824.35
DHX29	9.3	14.08	9.22	9.62	11.13	17.82	11.35	7.17	10.33	11.98	37.44	43.27	23.54	38.14	36.61	43.96	23.41	23.02	24.54
DNTTIP2	19.07	24.76	17.4	19.29	17.62	25.12	17.72	14.04	19.12	17.8	74.63	94.03	58.63	72.31	112.35	95.72	47.69	62.72	50.37
METTL22	27.78	26.34	17.84	17.69	30.16	23.74	16.55	32.62	22.22	19.76	7.92	11.45	11.77	11.12	11.82	10.39	13.4	9.37	14.78
TP53BP1	12.49	21.41	22.29	20.73	24.83	25.8	14.43	13.05	15.06	13.91	18.07	13.57	4.28	9.15	14.12	26.61	5.19	6.42	4.6
TRO	0.59	4	5.63	2.42	8.17	4.08	4.07	1.67	3.25	1.21	2.28	1.38	0.15	1.64	0.35	2.11	0.29	0.9	0.78
RRP15	5.12	9.64	9.85	7.11	6.15	12.07	5.75	5.39	11.05	8.07	16.52	27.26	19.1	27.21	16.66	21.44	17.78	21.35	16
RHOA	369.21	319.81	411.01	345.31	308.57	376.84	344.87	368.5	396.38	369.12	684.37	914.92	749.75	801	762	775.95	776.29	816.35	897.62
DHX8	27.1	38.32	38.14	29.23	34.97	46.46	31.71	30.09	36.15	30.01	67.83	98.94	38.37	78.96	81.62	80.02	63.92	58.81	47.89
PRKCZ	37.87	46.51	54.14	38.88	53.9	46.93	44.59	41.24	49.2	38.86	7.97	4.6	4.47	4.66	9.87	5.37	3.76	5.55	3.52
ZFY	0.04	6.53	4.37	3.89	0.27	0.02	5.59	3.17	4.6	4.92	5.65	6.72	0	0	0	7.4	3.68	3.68	0
IARS2	32.96	42.37	47.27	44.96	38.27	45.11	52.54	29.09	49.38	43.13	34.8	36.22	22.06	33.64	30.3	40.26	24.75	27.76	27.26
SYT1	0.04	0.27	0.39	2.1	0.38	0.76	0.03	0.02	0.05	0.02	0.21	0.21	0.03	0	0.24	0.6	0	0	0.03
NAV3	3.22	9.02	7.66	8.91	16.23	10.7	5.46	6.21	8.33	6.39	2.4	2.23	1.96	2.98	1.67	1.84	2	2.35	3.24
IDH3G	36.05	44.67	43.66	30.68	47.49	42.1	40.16	35.55	44.81	35.97	69.36	70.44	43.33	63.12	71.59	65.11	58.85	68.28	64.3
ROGDI	45.6	74.29	108.74	57.92	66.47	62.14	61.24	62.09	59.09	63.81	24.89	26.55	10.86	14.36	20.66	25.83	16.96	17.31	13.83
PDZD4	0.48	2.17	1.36	4.83	3.04	2.7	1.43	2.11	1.63	0.62	0.02	0.04	0.07	0.01	0.07	0.13	0.08	0.07	0.05
ATP2B3	0.01	0.13	0.2	0.05	0.01	0.02	0.05	0	0.17	0.02	0.06	0	0	0	0.01	0.01	0	0	0
ROCK1	8.89	16.54	10.48	13.2	14.52	18.64	10.86	10.39	11.4	11.19	4.56	6.32	3.08	4.41	5.33	5.02	2.9	2.85	2.68
CBFB	23.1	37.9	44.59	33.43	31.12	40.83	28.47	34.16	29.64	28.56	14.78	20.17	7.43	12.36	13.89	16.13	7.56	7.45	7.87
PDK3	5.78	6.68	2.88	3.22	3.99	5.52	3.69	5.83	3.51	2.59	18.26	23.67	9.4	12.77	12.3	23.09	13.61	11.01	10.94
HYAL2	25.17	39.62	40.28	41.36	25.32	40.56	19.68	23.88	28.12	26.41	29.49	41.43	17.91	21.18	33.84	29.35	16.98	22.65	21.95
HDAC4	39.09	48.73	34.76	35.42	96.1	47.87	51.1	49.48	77.17	50.41	0.97	1.34	1.27	1.52	1.31	1.48	0.44	0.66	0.49
RASSF1	12.07	23.41	21.39	22.63	27.02	33.04	13.01	20.24	17.55	18.05	16.61	24.91	33.92	19.11	15.78	15.69	11.47	16.73	31.12
FGFR3	392.46	524.44	369.09	540.03	274.16	471.36	217.68	469.57	277.79	416.31	6.7	8.45	2.2	6.2	5.13	4.67	4.62	4.16	3.86
IFI35	4.41	27.12	34.78	15.76	17.71	46.46	9.15	14.61	13.82	13.65	17.15	24.22	4.29	38.19	23.99	32.67	3.16	6.41	7.73
HEATR6	4	10.4	6.77	4.53	8.14	8.02	4.61	5.5	6.62	3.88	8.97	7.55	3.71	8.4	7.36	19.95	6.25	4.84	6.77
COASY	56.31	71.92	94.69	58.85	65.87	67.59	71.2	67.96	85.07	59.87	51.39	55.4	36.14	49.35	49.97	63.93	46.83	54.28	47.07
PLEKHH3	78.29	94.87	106.95	96.78	88.49	75.13	67.97	93.96	81.21	75.66	5.96	7.15	3.39	3.19	6.54	5.59	4.62	3.7	5.2
MEF2A	16.4	18.43	9.06	15.03	16.96	19.38	9.07	14.72	10.34	12.61	13.1	17.26	9.9	14.31	15.36	13.98	11.63	10.8	13.62
OTUD5	24.81	39.54	49.18	39.3	41.82	48.35	36.08	40.75	42.03	33.41	5.9	6.45	4.3	4.95	5.46	6.58	1.94	3.38	3.81
TFE3	25.17	33.93	29.09	29.75	30.85	34.79	24.14	29.11	28.05	32.57	6.11	6.38	5.33	6.06	6.96	6.03	3.74	5.05	4.18
TBC1D25	9.85	15	12.7	12.72	12.6	15.77	10.95	11.76	12.49	11.96	4.14	5.06	2.97	3.54	5.06	4.57	2.71	2.86	3.97
ACSL4	3.19	9.63	6.11	5.33	5.42	13.35	3.91	9.57	4.74	2.83	15.77	21.6	4.42	13.39	8.39	18.5	4.42	7.39	6.65
INPP5A	33.8	34.78	30.92	36.99	33.55	28.76	31.76	26.13	32.98	54.31	7.98	11.57	8.31	9.83	10.36	6.11	9.68	11.23	9.42
GPKOW	15.55	19.09	29.87	20.64	17.79	23.2	15.9	18.6	24.79	17.63	17.82	17.88	10.7	14.93	17.67	21.53	11.21	12.74	11.53
GRIPAP1	23.54	53.44	56.57	42.46	56.21	53.69	37.27	36.81	49.4	36.07	18.36	21.98	7.5	14.6	18.32	20.81	7.25	9.85	7.88
FTSJ1	34.4	31.85	32.65	26.48	33.36	35.13	27.34	37.1	39.3	44.77	36.49	59.68	58.6	45.18	38.95	41.02	51.19	53.23	64.87
PRR11	6.34	8.26	6.41	4.51	5.16	6.66	5.38	7.31	8.03	5.31	8.24	13.66	29.85	30.27	11.49	5.94	19.45	20.28	28.32
REEP1	0.14	0.54	5.42	1.26	4.32	2.27	1.53	0.09	1.81	1.18	0.95	0.72	0.3	0.57	3.34	3.57	0.08	0.18	0.2
ATP11A	15.65	34.09	35.9	26.08	34.1	33.09	22.04	24.7	27.5	22.5	0.76	0.69	0.81	0.73	0.59	0.36	0.23	0.33	0.19
POLR1A	11.92	21.24	12.4	11.51	20.92	20.7	20.28	11.65	19.78	14.73	3.87	4.37	2.34	3.39	3.83	3.49	2.68	2.36	2.62
LAPTM4A	92.35	118.6	82.59	65.59	108.25	162.95	114.14	85.61	82.91	108.2	496.56	678.06	537.69	667.17	605.63	658.78	271.44	405.25	509.75
TTC7A	28.09	42.31	48.72	38.61	34.52	48.49	39.24	33.13	35.2	48.14	3.52	4.93	2.89	2.41	5.06	4.35	1.79	2.07	2.74
IP6K2	55.77	116.47	80.24	79.75	65.09	118.48	59.84	85.31	64.93	71.73	106.16	132.51	53.48	94.93	109.66	124.85	45.57	51.4	53.79
STON1-GTF2A1L	0.02	0.24	0.24	0.08	0.19	0	0	0.09	0.11	0	0	0.05	0	0	0	0	0	0	0
SRBD1	4.58	6.24	4.31	4.29	4.89	6.68	4.84	3.5	3.73	3.92	9.89	12.1	5.76	8.74	10.18	14.96	9.05	9.11	8.4
KIF2A	15.92	28.75	15.01	11.65	20.84	28.78	20.49	22.44	16.61	18.24	31.81	33.66	12.35	22.23	25.39	43.83	11.3	15.38	18.22
RASGRP2	1.44	3.88	4.72	10.23	15.71	5.3	2.81	2.22	5.59	1.84	0.68	0.17	0.19	0.21	0.25	0.06	0.24	0.39	0.54
PSME4	20.39	32.79	22.91	17.4	17.43	37.17	17.04	33.96	17.86	24.02	7.16	9.05	4.65	6.65	6.88	9.05	3.66	5.09	5.4
IFT80	7.1	12.86	12.19	14.07	15.37	13.73	14.15	6.46	10.6	8.4	14.53	11.24	3.09	5.66	11.22	29.38	2.48	4.5	3.36
SIRT2	38.91	47.6	59.05	49.92	48.93	45.61	46.11	72.39	49.13	53.52	38.57	33.69	37.3	39.55	41.28	36.8	32.97	49.21	45.21
ERLEC1	8.08	13.11	14.65	12.53	14.5	18.61	12.13	8.1	9.87	8.29	48.29	44.66	17.78	29.4	37.17	66.57	9.83	19.36	20.26
PPP2R5B	12.76	17.74	15.79	12.81	10.11	17.86	6.56	25.18	7.17	16.01	2.68	2.22	2.15	4.16	2.59	1.98	1.43	2.47	2.68
PYGM	0.27	0.63	0.27	0.35	2.05	0.88	0.71	0.26	0.74	0.4	0.31	0.15	0.08	0.15	0.13	0.48	0.37	0.18	0.05
PAGE1	0	0	0	0	0.06	0	0	0.05	0	0	0	0	0	0	0	0	0	0	0
PITX1	456.01	269.65	536.12	514.59	628.71	229.46	640.6	525.29	676.15	503.35	26.14	14.86	36.07	26.16	23.45	12.05	39.12	44.7	27.43
TRPC7	0.03	0.01	0	0	0.05	0	0	0	0	0.01	0	0	0	0	0	0	0	0	0
MAST4	65.12	67.24	40.99	46.14	58.22	61.75	73.19	62.2	68.46	66.67	18.2	22.32	21.39	27.45	15.95	19.05	13.61	16.45	15.45
ADGRF5	2.53	3.07	0.71	2.88	6.28	2.78	1.28	1.95	1.31	1.26	2.38	1.65	1.02	0.9	1.02	1.76	0.94	0.96	1.49
SDK2	6.32	2.55	1.22	5.3	1.08	3.39	1.07	8.93	0.82	5.8	2.49	2.79	5.16	5.88	5.45	4.05	4.29	2.26	3.43
ADAM7	0	0	0.08	0.05	0	0.04	0	0.01	0	0	0	0	0	0	0	0	0	0	0
NUP133	13.22	21.34	20.27	25.28	14.59	15.93	15.79	12.44	20.7	16.4	7.85	10.54	4.78	8.24	8.43	11.4	5.66	7	7.2
NUCKS1	69.35	108.7	143.42	165.9	71.93	125.46	82.9	63.84	97.25	48.19	274.83	363.05	121.94	274.81	228.82	329.73	269.55	215.24	162.85
VPS35	80.06	106.64	116.24	78.51	118.63	173.03	155.42	78.49	119.56	108.16	125.74	143.87	74.19	105.21	122.16	192.95	93.05	87.93	91.79
DNAJA2	32	34.14	34.9	30.22	42.58	46.53	46.24	33.14	38.37	39.45	92.63	86.01	73.13	97.49	104.96	99.53	81.04	96.49	78.63
BCL3	103.75	111.67	86.06	102.7	67.07	92.95	57.86	197.49	101.92	113.29	24.97	15.91	11.5	19.54	17.14	16.51	18.34	25.87	18.05
KCNAB2	7.8	8.33	9.03	13.19	17.65	11.87	7.1	6.19	9.36	3.22	1.97	0.92	0.04	0.68	1.46	3.6	0.2	0.12	0.39
ABCC9	2.72	5.02	2.93	4.45	8.94	4.99	4.25	3.62	3.99	3.44	2.37	6	0.8	0.92	2.65	6.24	0.51	0.48	0.85
GAL	0.03	0.13	0	0.09	0	0.11	0	0.22	0.23	0	0.18	0.07	0.29	0.45	0.33	0.15	0.23	0.47	1.02
CLEC2D	2.12	5.7	4.52	3.99	5.69	6.41	3.07	3.38	4.25	2.8	8.24	8.14	0.64	5.62	4.48	6.63	0.82	1.31	1.04
FUNDC1	8.54	12.53	12.24	9.68	11.9	19.93	11.76	7.67	8.65	9.53	25.26	39.55	18.92	22.1	30.99	33.84	20.23	23.51	26.23
MAOB	0.15	1.26	4.59	1.86	7.95	3.08	5.18	0.11	2.35	0.53	10.84	1.03	0.11	0.5	2.88	12.52	0.06	0.11	0.15
RORA	22	16.71	9.03	9.68	32.58	18.09	29.51	18.67	16.4	19.24	6.43	4.4	8.23	7.67	5.32	6.77	7.38	10.44	10.32
DRD4	0.35	1.55	0.77	0.93	1.63	0.76	1.02	0.55	1.95	1.27	0.03	0	0.03	0	0.03	0	0	0.02	0
TGFBR3	2.68	4.85	4.28	3.32	14.12	3.86	9.64	2.36	5.48	1.39	3.36	1.86	0.47	2.31	2.46	5.05	1.7	0.92	1
PLA2G10	1.31	4.62	5.34	2.2	0.53	2.78	0.47	2.14	0.89	0.81	17.4	11.66	0.34	0.26	27.73	29.55	0.48	0.56	0.19
HES2	36.12	27.52	21.41	33.36	27.18	33.82	22.01	33.78	33.54	29.58	5.94	6.69	4.48	10.25	8.16	5.32	10.13	7.7	5.84
ATP1B3	73.09	157.14	50.42	120.71	54.12	190.87	100.09	102.32	66.25	136.64	308.8	414.67	240.11	387.1	305.71	303.56	216.88	279.78	297.74
NEDD4	76.43	192.68	209.7	263.78	289.77	200.12	157.95	172.68	252.41	227	42.84	48.63	39.2	49.28	23.43	46.43	19.37	27.64	33.25
PIGB	3.46	5.87	6.22	5.8	7.04	4.75	5.36	2.88	5.56	4.95	11.43	15.85	9.52	19.99	10.86	11.27	12.13	13.17	9.03
MAPK6	62.37	27.26	10	21.22	18.73	31.26	17.92	53.57	15.35	30.21	47.24	69.88	88.61	74.94	53.78	39.54	108.52	94.89	98.72
GNB5	10.14	10.54	6.64	10.22	8.9	16.44	5.94	15.05	7.75	9.73	18.17	23.97	19.9	21.51	20.34	20.89	16.6	19.01	20.44
RAB27A	16.86	19.81	31.04	23.26	28.23	28.02	37.65	14.31	38.97	24.55	20.9	20.28	13.66	22.08	13.54	20.77	10.88	14.56	16.01
HDHD5	17.35	29	34.84	26.63	23.92	33.12	19.01	27.43	33.93	14.16	16.7	15.84	7.42	10.67	19.34	13.56	11.23	13.25	6.17
UFD1	47.86	42.55	35.36	38.38	37.28	43.66	37.1	42.56	34.09	40.06	97.41	109.75	103.47	138.9	133.26	113.36	100.78	99.31	100.88
LRP6	5.49	11.25	8.93	5.76	8.43	11.24	5.95	15.78	7.18	6.47	3.27	2.27	0.8	2.19	1.66	2.3	0.97	1.16	1.09
GUCY2C	0.03	0.13	1.95	0.02	1.78	2.64	0.69	0.04	0.1	0.23	0.02	0.03	0.68	0.03	0.01	0.03	0	0.12	0.13
SCT	0.17	1.51	0.88	0.65	1.83	0.72	0.74	0.3	1.28	0.54	0	0	0.1	0.12	0	0.13	0	0.09	0
PHRF1	31.92	52.11	52.46	39.74	53.75	49.79	38.64	54.44	51.58	44.13	0.77	0.79	0.6	0.81	0.82	0.52	0.5	0.53	0.78
ELP1	10.25	13.27	12.63	11.43	11.87	13.43	12.99	11.02	9.69	9.64	10.22	10.27	6.63	8.92	8.19	10.47	7.85	6.88	6.4
NUCB2	58.15	96.76	107.08	93.92	237.17	103.26	235.72	43.65	143.82	110.01	574.81	325.33	145.52	182.69	433.75	925.62	175.68	210.8	182.58
PFN2	47.28	19.53	22.3	76.98	13.17	22.94	7.91	18.35	5.7	19.64	154.51	142.74	66.67	86.45	377.93	280.01	85.96	80.58	60.91
PTPN3	15.07	22.71	12.89	12.19	21.32	28.69	24.34	18.06	14.96	23.68	22.81	22.26	10.12	10.53	21.86	29.88	9.43	10.46	10.72
SPTB	1.43	4.2	3.39	3.56	3.7	2.76	2.04	3.67	2.9	3.65	0.23	0.2	0.25	0.14	0.22	0.25	0.17	0.14	0.1
DAPP1	28.83	24.96	24.6	22.61	26.43	27.67	27.3	27.17	17.77	32.48	178.36	121.97	195.59	102.55	158.9	205.81	131.71	145.21	142.45
FGF10	0	0.19	0.4	0.56	3.66	0.12	0.76	0	0.13	0.12	0.03	0	0	0	0	0	0	0	0
SLC44A1	18.18	23.19	10.69	17.08	12.61	26.36	15.33	18.09	15.12	24.09	5.45	14.68	9.91	18.11	7.47	8.74	10.17	5.49	8.76
TMEM260	6.63	10.76	9.55	8.18	9.63	10.53	5.91	7.54	7.11	3.31	4.53	5.53	1.23	4.73	5.56	5.82	1.28	1.37	1.24
SMG6	25.9	29.82	29.93	25.08	30.96	32.6	26.53	24.15	29.22	28	5.87	5.48	3.35	3.78	3.75	5.81	3.4	4.39	3.7
EXOC5	18.69	25.74	14.59	20.82	20.61	26.62	23.23	18.46	18.13	22.96	23.83	28.28	18.29	21.01	21.5	26.47	24.75	19.05	23.12
CLTCL1	3.43	6.18	2.83	3.35	4.78	2.99	2.21	4.37	2.43	3.43	1.98	2.29	1.86	2.27	1.86	3.09	1.39	1.94	1.54
FGF22	0.72	1.43	1.35	1.02	2.64	0.7	1.92	0.69	2.46	4.65	0.07	0.1	0	0.04	0	0.12	0	0.15	0.06
FSTL3	4.81	9.66	13.82	7.71	28.61	11.97	7.15	8.49	13.07	7.83	0.66	1.21	1.38	0.48	0.93	1.01	0.26	0.63	0.52
DGCR2	70.68	81	108.51	83.22	71.57	95.32	66.12	70.07	83.56	71.42	32.7	39.79	15.38	23.67	40.46	31.15	18.74	18.58	17.02
RNF126	65.27	83.78	82.95	67.38	90.02	74.95	65.89	77.07	88.74	75.85	6.89	9.53	9.16	8.81	10.31	6.05	7.21	8.45	9.11
MNT	30.94	47.17	44.79	37.2	39.93	36.37	29.26	48.42	33.87	37.18	2.57	3.64	1.72	3.89	2.81	2.65	2.2	2.55	2.83
ZXDC	15.68	35.85	28.48	34.27	30.3	31.53	22.85	19.59	27.79	20.09	0.89	1.32	0.5	0.7	0.56	1.44	0.38	0.35	0.37
JMJD6	19.91	19.74	25.1	23.37	23.98	25.64	16.83	46.38	20.45	17.43	14.92	12.37	11.85	16.56	11.29	11.95	18.09	19.73	20.05
POLB	17.97	25.45	22.08	22.77	19.56	26.57	15.52	32.01	34.64	37.89	22.36	22.07	11.4	24.08	25.96	24.48	20.43	39.71	23.67
ST6GALNAC1	123.76	144.65	145.19	138.08	41.95	102.69	40.47	60.88	39.54	77.22	95.63	146.48	17.7	27.24	199.61	188.07	38.89	46.55	61.44
WIPI1	15.82	29.04	17.75	29.9	25.4	29.66	16.19	16.99	19	24.15	42.39	42.15	18.52	23.7	34.89	42.48	11.31	19.08	14.33
FRMPD1	21.54	51.51	53.92	52.49	58.65	37.08	26.75	44.94	55.06	49.34	1.71	1.27	1.34	1.18	1.77	1.54	1.12	0.82	1.82
GBA2	24.41	70.86	88.87	49.39	78.3	72.83	44.11	37.41	69.45	55.12	17.56	14.21	3.03	7.91	12.85	17.39	4.78	6.01	4.34
NDST1	89.38	73.89	65.1	100.97	96.04	88.39	97.23	65.58	109.12	129.74	6.61	8.92	9.47	9.89	7	5.15	6.88	8.76	8.78
ASNS	4.45	2.43	3.09	2.48	12.23	6.66	3.52	4.1	4.69	2.45	8.1	8.27	7.4	12.62	7.13	8.63	12.77	15.15	17.78
AP3M2	5.27	9.45	6.3	7.51	8.01	10.1	5.23	8.74	5.55	5.37	17.07	18.07	8.99	9.1	14.48	28.2	7.1	11.68	7.04
CNGB1	0.41	0.18	0.81	0.8	0.06	0.92	0.01	1.5	0.03	2.32	0.12	0.02	2.9	3.91	2.18	0.14	0.06	0.73	0.68
ST6GALNAC2	23.27	36.93	27.79	22.09	19.51	39.9	28.73	28.75	21.46	15.48	90.76	101.15	29.62	37.68	72.38	128.95	35.15	27.4	34.09
CHAT	0	0	0	0	0.1	0.01	0	0	0	0.05	0	0	0	0	0	0	0	0	0
PABPC1	1399.75	1312.53	1401.15	1367.64	1296.99	1745.74	1871.94	2203.76	1688.79	1610.91	703.71	531.44	546.55	393.58	480.52	579.02	545.57	506.68	522.08
TESK2	9.09	8.79	6.77	6.11	11.91	10.48	6.59	11.03	9.87	5.97	7.09	8.1	4.38	6.72	5.07	8.51	5.34	6.83	5.16
CFAP20	18.39	26.04	24.67	18.86	16.49	24.9	13.81	31.13	14.01	15.82	74.41	55.06	33.33	46.99	74.64	120.64	42.57	43	42.05
CSNK2A2	27.85	36.83	21.93	24.47	26.82	37	24.16	31.73	30.31	31.47	37.9	50.1	49.07	34.7	54.03	39.81	45.16	56.71	32.84
PTPN21	5.31	11.08	11.66	8.63	13.94	16.32	14.19	3.84	10.66	12.42	1.31	1.48	0.76	0.59	0.51	0.79	0.46	0.22	0.21
EIF2B3	10.52	14.41	17.18	12.22	19.11	15.09	13.06	8.68	18.53	11.01	19.92	21.12	18.32	26.61	19.85	26.17	18.76	21.9	21.12
CAMK2A	0.26	0.02	0.12	0.19	0.08	0.16	0.01	0.05	0.12	0.32	0	0	0.03	0	0.03	0	0	0.01	0.03
TCOF1	19.04	29.68	23.2	21.03	19.34	27.59	16.99	27.73	27.92	14.85	13.92	14.83	10.11	18.02	16.08	11.66	12.49	11.56	15.53
CDC42	93.88	105.08	73.31	84.4	103.77	117.63	95.27	82.14	87.14	111.68	839.36	1319.46	717.83	727.45	1068.25	1052.38	794.28	773.9	877.16
OSBPL3	17.98	34.47	22.61	30.61	20.97	35.23	26.61	31.34	14.42	49.15	11.63	10.7	8.18	8.94	9.06	11.68	5.26	5.28	9.42
EPHA8	0.01	0.16	0.06	0.4	0.04	0.03	0.02	0.36	0.05	0	0.02	0.77	0.08	0	0.07	0	0	0	0
SLC12A3	0.02	0.3	0.17	0.29	0.15	0.26	0.11	0.08	0.18	0	0.17	0.47	0	0.02	0.66	1.09	0	0	0.02
RAD18	3.06	4.51	2.84	2.5	4.26	6.17	4.64	2.82	3.95	2.96	6.82	7.87	7.67	10.17	8.6	8.66	8.32	6.52	9.73
ATP2B1	16.25	23.44	19.37	36.83	23.06	37.99	16.2	30.17	22.37	34.72	19.31	13.73	14.41	17.97	12.71	13.86	9.26	16	14.55
TRPM5	0.24	0.26	0.21	0.29	0.09	0.23	0.1	0.14	0.3	0.09	0	0	0	0	0	0	0	0	0
NCK2	69.82	75.22	65.49	60.14	64.94	84.02	62.87	89.16	77.76	83.71	9.79	8.92	7.33	5.76	5.39	7.51	6.05	6.91	7.88
MAP4K4	71.94	40.07	30.34	50.99	57.1	49.09	51.19	50.52	47.72	69.37	8.3	7.65	17.22	16.38	10.76	5.52	8.66	12.12	13.96
MGAT4A	2.95	9.2	5.14	5.1	14.82	13.14	7.11	3.38	9.01	7.06	6.41	6.98	4	2.81	3.67	3.71	2.19	2.64	3.51
RPL31	839.6	890.23	719.14	493.66	776.52	883.45	1143.39	870.2	596.29	448.68	1278.9	1597.71	1154.06	1328.21	1382	1643.18	1399.29	1255.53	1080.72
WDR1	202.64	178.18	253.76	221.98	170.51	217.92	157.95	191.49	227.04	194.92	115.08	152.58	110.47	124.05	128.83	126.14	133.63	104.15	136.12
SNX13	13.77	16.54	11.16	13.52	11.48	14.82	14.03	9.38	13.16	10.6	38.84	39.53	18.09	24.31	31.8	51.53	19.27	21.49	24.81
MS4A12	0	0	0	0.03	0.04	0	0	0	0	0	0	0	0	0	0	0	0	0	0
ARHGAP10	19.21	8.45	7.74	8.75	31.02	12.7	37.63	17.43	21.43	16.51	3.95	3.74	10.1	4.46	3.73	1.52	10.78	8.12	9.74
RPS6KA2	9.92	9.53	16.61	13.71	16.25	10.14	8.67	11.72	8.86	10.9	9.56	6.88	2.67	4.45	4.79	10.74	2.99	3.41	6.06
ING3	3.26	7.78	2.64	3.77	8.24	8.44	5.36	2.67	4.69	4.76	80.4	116.78	54.02	84.7	88.09	100.37	53.29	57.38	65.88
VASH1	5.06	6.79	9.48	11.91	11.91	14.2	6.67	6.05	8.98	5.08	1.66	0.49	0.37	0.43	0.69	0.48	0.67	0.51	0.87
LMCD1	16.08	13.37	13.11	22.69	16.34	9.19	13.52	5.9	14.84	6.9	8.51	3.36	4.81	3.85	4.71	10.08	12.44	5.91	8.14
BUD23	37.23	56.49	67.5	40.03	43.25	57.15	33.63	41.33	52.39	39.22	127.71	128.01	59.65	102.17	118.02	198.39	74.61	84.86	75.68
SEL1L	16.96	23.9	23.41	27.61	23.14	31.26	25.64	22.18	23.97	15.66	25.14	21.48	10.47	17.38	14.86	20.06	10.54	12.92	13.28
TRIP13	3.96	6.69	4.34	2.42	3	5.49	3.89	2.75	3.75	3.14	23.7	13.34	8.44	15.17	25.15	63.15	13.19	8.74	14.84
ATP6AP1	61.72	65.99	78.49	64.83	62.31	73.52	82.12	60.9	67.51	80.99	82.48	82.38	47.63	60.76	85.91	126.43	44.6	62.57	51.65
TCF3	45.92	63.62	50.31	49.08	49.65	61.71	33.3	55.84	46.17	39.28	3.87	5.12	2.33	3.22	4.43	3.75	3.37	3.75	2.84
TRIB2	40.85	62.79	38.81	44.21	16.38	50.85	14.54	57.93	18.07	20.98	28.86	30.67	3.41	14.26	36.99	29.22	8.53	7.59	6.85
DAZAP1	80.44	114.78	118.79	80.59	126.62	107.3	100.16	88.37	125.18	84.04	2.94	3.31	1.97	3.3	3.98	2.36	2.91	2.83	2.57
MBD3	54.09	77.1	88.45	63.82	63.72	70.54	58.26	45.36	82.41	64.97	3.58	4.24	2.62	3.59	4.94	3.19	2.73	2.67	2.86
PRLH	0	0	0	0	0	0	0	0	0	0	0	0	0	0	0	0	0	0	0
HLTF	2.87	6.92	4	7.39	4.65	8.91	3.75	2.26	2.93	1.98	13.17	13.05	3.4	6.99	7.3	16.68	6.75	5.01	4.65
FAM50A	41.56	38.92	57.8	51.5	43.03	52.08	31.08	66.68	43.95	36.56	11.06	10.9	6.89	5.63	11.66	7.31	5.85	9.61	9.88
FAM3A	27.49	41.67	51.26	30.18	46.56	38.58	38.58	31.91	50.85	35.88	5.39	5.47	4.11	4.35	4.41	4.48	3.44	5.43	6.28
CPSF1	65.05	132.17	155.26	82.56	138.77	112.54	110.02	85.05	113.28	64.34	6.67	5.68	4.03	6.54	7.91	9.18	5.49	5.11	4.72
MYO3B	0.25	0.45	0.17	0.59	0.48	0.51	0.21	0.22	0.09	1.33	0.37	0.48	0.63	0.32	0.42	0.11	0.2	0.32	0.37
CYBRD1	4.06	9.62	8.84	6.79	28.42	15.42	12.3	3.63	6.22	5.01	17.42	21.77	11.13	10.75	15.59	33.27	5.88	10.18	9.05
CDH19	0.02	0	0.12	0.07	1.14	0.03	0.08	0.03	0.06	0.13	0.02	0.13	0.07	0.06	0.03	0.22	0	0.14	0.06
PDCD2	33.87	38.07	48.06	39.07	21.62	36.78	28.62	25.61	32.56	33.69	23.76	19.48	12.78	16.34	28.64	19.63	13.91	13.24	12.44
SLC6A15	1.76	2.23	1.1	1.86	1.36	1.13	1.32	2.77	1.67	1.02	4.91	20.33	3.89	17.29	5.04	8.13	9.75	5.31	9.06
RDH11	26.13	32.96	38.04	42.76	27.55	30.85	27.72	35.54	27.5	35.81	90.98	107.82	79.95	111.33	83.89	83.89	86.97	132.45	83.92
PRKACA	54.67	39.22	34.4	36.43	34.77	41.61	35.64	44.75	38.55	43.43	5.25	4.99	3.36	4.68	6.69	4.26	5.88	6.16	3.75
ADGRL1	7.21	14	10.9	11.75	23.47	20.65	9.71	37.09	11.84	8.67	0.56	0.39	0.41	0.33	0.31	0.41	0.26	0.23	0.16
SPP2	3.26	6.53	11.87	8.44	10.72	7.64	4.38	4.18	9.44	8.83	0	1.14	0.42	0.1	0	0.55	0	0	0.21
ACTN1	104.77	61.34	33.41	46.69	36.42	63.71	38.22	97.66	47.16	81.51	25.42	31.17	44.32	57.68	32.88	37.05	52.65	61.94	79.39
ZFYVE26	8.8	16.2	15.92	13.21	21.38	20.1	15.51	10.38	16.9	14.22	1.03	1.71	0.91	2.01	1.48	1.76	0.86	1.07	1.14
RPS6KA6	0.08	0.64	0.71	0.51	0.33	1.17	0.28	0.32	0.46	0.34	0.28	0.26	0.07	0.18	0.64	0.66	0.03	0.12	0.09
EPN2	36.06	50.13	48.78	37.96	71.99	49.42	58.3	48.42	57.98	52.21	39.92	41.53	33.31	34.47	33.88	36.66	33.18	40.2	37.61
PTPN18	23.67	66.09	63.99	34.18	43.66	59.84	35.14	22.87	52.39	40	9.46	16.06	3.36	9.14	9.46	20.99	4.6	6.14	3.72
LIMS2	2.01	7.34	2.52	11.63	11.71	4.76	3.93	2.54	4.57	3.24	1.52	1.45	0.7	1.22	0.97	1.45	0.62	0.78	0.72
ASIC4	0.14	0.32	0.36	0.26	0.39	0.15	0.18	0.28	0.41	0.27	0	0	0	0	0	0.01	0	0	0.01
SPEG	4.11	1.53	6.97	3.02	6.73	3.53	2.87	1.56	3.53	3.33	0.06	0.07	0.05	0.08	0.06	0.19	0.12	0.1	0.12
LNX1	35.23	24.08	20.96	23.15	54.56	41.62	60.02	34.27	45.01	39.3	17.05	13.07	15.8	6.29	11.79	15.56	11.78	11.42	11.68
ALDH3A2	96.13	111.8	295.93	158.78	217.09	143.1	182.66	74.56	303.6	114.61	60.69	44.69	20.83	46.98	67.28	78.44	32.25	41.31	28.21
TFRC	49.32	57.53	44.15	135.41	39.44	52.35	35.49	89.98	43.81	77.32	81.22	56.31	63.1	76.33	51.21	30.17	29.13	75.67	38.51
SREBF1	183.07	290.55	436.23	321.17	382.74	228.22	201.56	513.1	300.62	269.94	13.14	16.21	4.54	9.36	13.22	9.48	6.76	7.81	6.32
TRPC5	0.05	0.06	0.13	0.01	0.06	0.08	0.02	0.07	0.08	0.07	0	0	0	0	0	0	0	0	0
AFF4	53.43	42.82	46.66	45.55	45.71	45.53	58.72	69.26	49.02	53.72	9.18	11.07	8.3	12.05	7.62	9.16	4.78	5.97	8.98
UBE2D1	4	4.05	2.66	3.08	4.03	4.74	3.99	3.99	3.26	5.49	13.19	14.9	18.67	15.84	18.19	14.1	11.24	9.49	13.32
MPP5	9.02	12.58	11.29	10.79	15.9	14.37	19.36	9.82	14.16	14.66	10.98	10.54	7.71	8.07	6.98	8.09	6.26	7.83	7.14
RHOBTB1	1.37	2.44	1.68	2.22	1.8	3.29	0.54	1.14	0.65	1.06	1.51	0.97	0.49	0.32	1.21	2.11	0.41	0.36	0.96
SMC1A	20.41	23.97	20.16	17.72	26.31	38.4	22.75	17.64	22.67	21.53	38.74	40.1	34.25	80.27	48.8	42.52	35.88	34.77	55.92
HSD17B10	105.11	93.75	141.29	108.67	132.04	91.56	134.36	82.17	152.33	113.2	42.76	34.23	42.41	54.7	50.26	36.27	46.08	51.75	44.79
MARK2	67.75	82.6	85.18	64.7	86.15	81.96	90.62	69.56	88.19	83.67	4.16	3.98	3.43	6.18	3.52	3.79	3.83	5.15	4.92
HMMR	2.78	5.59	4.8	2.57	3.67	3.28	4	3.32	3.54	2.88	4.29	4.11	2.82	8.55	3.39	1.71	5.05	5.39	8.06
CHFR	34.27	40.49	44.15	43.3	49.08	38.73	34.46	31.41	47.86	49.71	6.72	6.31	6.07	4.86	5.76	5.43	5.78	6.62	4.74
TRHDE	0.29	0	0.3	0.53	0.14	0.22	0.02	0.24	0.13	0.03	0.02	0	0.08	0.19	0.09	0	0.27	0.07	0.17
P4HA2	33.1	17.96	23.78	33.48	24.03	22.42	21.77	28.66	17.77	30.07	47.82	51.12	51.13	46.29	50.43	65.43	52.44	51.92	80.31
FCGR2B	2.74	3.81	5.96	6.25	13.75	11.49	10.88	7.17	9.21	2.65	8.19	3.08	0.7	5.63	3.56	3.68	0.51	0.73	1.59
NFATC3	5.97	12.46	10.97	11.84	11.69	13.41	7.58	10.53	9.22	8.58	6.69	9.08	3.31	5.71	5.99	11.42	4.3	3.49	4.48
TRNT1	6.63	16.32	13.5	13.24	12.26	21.39	10.24	8.43	13.17	12.52	40.85	48.59	23.06	30.77	39.65	35.81	21.63	26.44	25.4
ACADVL	765.46	788.01	1236.82	794.94	1000.62	864	954.72	678.59	841.76	755.63	103.35	109.64	66.14	113.04	118.56	78.7	102.41	106.57	116.61
STK10	25.03	23.5	20.01	24.24	31.2	27.23	9.72	36.01	17.58	16.75	10.85	9.9	6.4	6.46	10.03	9.02	9.24	8.03	8.14
FBXW11	35.08	29.34	19.66	29.41	33.48	31.25	39.87	43.67	30.1	35.76	23.53	24.71	23.21	23.84	20.23	24.19	21.51	23.47	20.99
ACAP1	11.88	20.32	37.21	36.39	47.76	42.68	16.53	24.46	32.77	15.15	5.73	5.4	2.65	2.91	5.27	6.82	1.65	1.67	2.28
CRMP1	2.99	5.47	2.34	6.42	6.67	8.13	4.39	6.29	3.42	11.82	0.88	2.27	0.68	1.46	1.68	3.17	4.79	5.42	7.24
EVC	11.09	19.58	21	13.9	23.2	24.07	15.44	9.94	18.37	14.78	0.22	0.34	0.28	0.26	0.23	0.28	0.13	0.1	0.18
DERL2	22.59	26.52	30.73	31.21	21.68	33.7	27.88	21.68	23.91	22.33	158.41	160.46	92.05	135.77	160.15	185.48	128.39	133.75	138.99
SIDT1	6.7	10.69	10.62	7.52	20.34	24.56	18.76	9.04	24.39	17.78	1.67	3.72	0.5	1.04	2.21	2.45	0.54	1.08	0.43
NDE1	45.22	50.6	24.72	26.62	27.79	55.42	19.89	68.38	29.32	32.07	30.14	57.9	39.76	43.59	42.75	26.72	29.66	33.16	47.42
MRVI1	2.36	3.2	1.43	4.5	4.09	3.73	1.96	2.33	1.4	1.94	0.57	0.47	0.64	0.44	0.32	0.27	0.52	0.81	0.84
TMEM38A	1.4	2.84	3.39	1.86	2.74	2.95	3.5	2.28	3.12	1.95	5.21	4.71	1.05	1.41	4.39	5.91	1.32	1.91	0.45
AP1M1	19.44	18.42	20.54	16.13	25.31	19.27	18.78	17.04	22.06	15.53	19.35	15.98	16.53	19.16	21.89	15.85	18.47	14.6	15.6
PVR	10.76	10.12	7.83	9.43	13	9.11	8.93	12.79	8.71	8.87	3.19	3.49	5.81	4.6	4.01	3.24	2.96	4.31	4.44
XRCC1	16.84	26.08	23.54	16.08	20.31	25.53	21.08	20.43	21.65	19.03	16.43	14.66	10.58	10.98	16.51	21.65	8.58	10.81	11.98
SCARB1	14.55	7.44	3.05	7.51	7.65	5.95	5.43	19.04	4.36	4.56	4.31	6.97	3.41	4.12	7.24	4.69	7.75	6.92	3.88
CYP2W1	0.46	16.12	13.24	2.16	11.89	12.03	3.54	0.32	2.86	1.86	0.52	2.17	0.04	0.1	0.82	1.65	0.03	0.07	0.04
MCM2	26.94	39.31	25.51	37.06	15.06	35.44	16.26	37.03	29.95	22.95	9.88	10.21	9.78	9.7	8.95	8.47	13.4	10.37	10.71
MOV10L1	0.19	0.45	0.24	0.43	1.37	0.19	0.18	0.09	0.35	0.37	0.11	0.13	0.03	0	0.09	0.68	0.07	0.08	0.04
PANX2	21.39	2	7	21.05	57.38	1.81	32.41	1.49	35.51	13.54	0.05	0.02	0	0.02	0.56	0.08	0.04	0.01	0
SELENOO	21.9	31.68	41.48	37.94	32.93	35.25	25.34	32.65	36.85	28.85	1.02	0.69	0.31	0.48	0.82	0.86	0.33	0.74	0.3
TP63	51.28	117.17	42.1	74.38	54.68	119.89	65.94	99.83	46.16	51.28	91.08	129.02	61.95	114.76	64.22	92.42	48.94	100.71	106.29
ALPK1	6.58	17.63	16.52	10.14	16.35	17.09	9.46	12.03	12.19	6.47	13.69	12.46	2.9	9.89	12.86	19.59	3.43	6.47	5.8
LLGL2	101	195.51	324.54	158.66	195.05	190.34	161.02	154.44	197.67	214.46	28.71	21.38	15.02	14.79	24.26	24.19	18.45	20.29	13.86
PDE8A	6.33	12	6.79	6.32	9.8	15.01	5.85	10.75	7.08	9.15	4.1	4.51	2.03	3.14	1.74	3.56	0.98	1.86	1.18
CLCN4	0.79	2.7	1.65	0.41	2.47	3.39	2	2	0.44	1.51	1.74	1.08	0.11	1.24	0.69	1.79	1.4	1.04	0.07
NLE1	11.16	16.61	15.05	12.23	8.61	13.15	10.25	14	14.45	8.96	8.45	13.22	9.24	10.08	10.66	10.7	14.07	10.06	13.12
SDHA	114.02	199.83	245.27	251.6	207.91	186.31	197.89	159.68	227.76	141.96	141.7	143.28	36.08	80.84	124.56	125.58	106.6	89	55.99
SMARCE1	32.41	53.61	36.03	25.73	43.07	51.87	45.84	32.14	40.32	35.35	158.84	196.3	78.49	142.48	156.88	162.79	96.44	107.25	109.62
FNDC8	0.02	0.17	0.22	0.03	0.06	0.16	0.1	0.06	0.03	0.28	0.07	0	0	0	0.07	0.04	0	0.03	0
GSDMB	3.12	30.58	33.88	18.31	16.42	46.95	8.43	20.78	10.59	7.36	14.31	16.27	0.43	6.23	6.85	17.22	0.2	2.5	0.48
KDM5A	29.18	38.1	39.1	36.87	44.42	37.09	38.3	31.16	38.32	29.8	13.4	23.9	11.98	20.11	17.12	14.04	12.58	13.24	10.87
ADAM11	0.24	0.52	1.03	0.3	3.46	0.82	1.3	0.1	2.26	0.39	0.01	0	0.04	0.03	0.16	0	0	0.04	0.02
PPP2R3A	5.85	10.19	6.95	10.79	8.8	13.44	8.36	6.94	8.98	10.54	3.94	6.34	4.09	5.11	4.52	4.94	3.53	4.19	4.99
FERMT2	2.13	3.43	3.09	7.13	8.75	8.23	3.29	2.32	3.31	1.74	1.86	2.11	0.91	0.68	2.26	2.39	0.98	0.83	1.08
ABCB11	0.87	1.45	2.11	1.58	1.08	1.13	0.85	1.44	1.59	1.39	1.08	0.31	0.1	0.03	0.58	2.07	0.04	0.21	0.03
DHRS9	61.28	92	60.57	26.01	13.76	53.17	31.59	41.69	11.58	39.74	115.58	113.54	27.02	11.61	178.89	164.43	21.09	58.23	8.65
CD5L	0.12	0	0	0.33	0.03	0	0.02	0	0.12	0.04	0.03	0	0	0	0	0	0	0	0
PTGS2	3.73	0.96	0.2	0.47	0.45	1.04	0.22	3.91	0.2	0.74	1.44	1.1	0.28	1.13	0.55	1.58	0.19	0.62	1.6
IGF2BP2	17.01	19.14	10.89	1.36	3.98	9.85	0.46	15.3	3.96	13.36	5.51	6.4	3.95	2.92	2.89	5.27	2.64	2.1	0.76
MAP3K13	9.66	12.5	12.44	15.95	7.73	13.69	7.87	13.66	9.21	7.76	143.9	153.35	73.96	115.49	121.15	182.75	81.93	93.33	77.75
ST6GAL1	8.89	56.2	13.89	47.43	15.91	67.55	3.65	45.47	6.77	10.51	41.46	59.24	1.59	6.4	48.02	62.13	2.52	3.31	2.49
TBX21	0	0.53	0.48	0.57	0.76	1.48	0.51	0.2	0.83	0.14	0	0	0	0	0.05	0.04	0	0	0
FRY	6.7	9.2	10.71	6.24	12.62	14.81	4.66	2.8	5.69	6.65	2.22	15.47	1.19	2.06	6.14	6.29	0.26	0.77	2.21
PICALM	70.99	80.89	47.5	65.68	52.89	83.05	59.79	93.68	54.33	81.71	34.04	42.5	24.54	30.41	33.82	30.06	23.31	25.55	30.85
NSF	20.97	20.56	22.82	25.11	30.83	28.53	24.21	20.28	19.11	19.43	95.12	85.16	40.63	62.88	75.24	76.06	42.61	54.42	41.99
GLI2	12.55	3.72	0.95	8.76	3.42	3.4	0.34	0.86	2.26	2.72	0.07	0.02	0.01	0.06	0.21	0.08	0.01	0.05	0.03
CLASP1	35.41	28.83	31.09	30.15	32.92	37.68	36.27	41.86	43.51	44.16	24.69	22.65	12.89	22.17	20.6	24.89	20.22	16.52	21.32
MRPS34	82.89	87.61	136.79	101.75	83.96	96.89	84.05	83.18	128.12	65.56	85.42	101.75	70.96	86.36	118.32	84.98	91.03	95.18	98.48
NOTCH3	216.33	211.78	151.7	254.27	168.91	183.69	158.46	166.53	184.72	192.49	2.93	4.21	2.85	3.94	3.57	2.48	3.43	1.65	3.62
CLNS1A	67.74	80.79	73.99	68.85	53.32	89.95	59.64	71.68	61.82	50.52	214.57	232.14	135.99	176.86	231.27	283.49	181.37	165.75	161.7
PPP2R2C	114.58	11.99	9.19	47.22	13.18	28.34	30.44	54.11	29.77	70.69	0.67	3.72	9.15	4.47	7.8	0.24	5.75	7.08	8.71
TEAD2	3.84	6.63	5	6.71	9.26	9.83	2.49	18.99	4.33	4.03	3.16	0.88	1.13	2.24	1.27	2.29	1.77	2.47	2.4
EED	9.25	14.17	9.44	10.81	9.53	19.87	8.94	9.57	11.29	13.99	18.77	19.92	9.13	19.92	19.08	19.5	15.6	13.64	14.57
CDHR2	0.18	0.47	1.54	0.43	0.44	0.82	0.25	0.37	0.49	0.22	0.6	0.34	0	0	0.09	1.1	0	0.04	0
SNCB	0.06	0.06	0	0	0	0	0	0.13	0	0.11	0	0	0.17	0.07	0	0	0.2	0.22	0
TSG101	21.93	32.43	24.38	21.51	31.11	31.74	31.82	21.73	29.53	31.12	133.58	142.69	117.23	135.95	135.52	184.18	92.64	106.61	109.99
NCBP3	11.41	18.87	27.28	20.95	30.57	39.23	22.82	13.96	18.71	24.86	8.59	9.65	4.65	9.3	8.39	8.94	5.04	5.95	5.73
ATP2A3	6.66	31.43	44.94	32.95	41.32	29.45	8.01	19.08	20.58	6.33	6.66	2.52	0.45	0.68	2.44	4.91	0.23	0.44	0.22
CA12	92.61	115.65	26.82	97.08	68.31	71.56	83.48	91.96	54.48	68.18	59.36	141.93	82.31	67.72	118.07	37.65	164.89	92.32	94.83
MGLL	67.32	45.52	84.95	94.19	154.1	46.64	180.22	47.01	184.93	164.17	113.76	84.61	356.54	139.34	50.07	88.28	140.48	170.6	209.59
NTN4	26.04	18.02	20.51	22.4	11.74	30.62	11.51	19.01	7.65	13.79	8.05	8.22	1.52	0.73	12.99	10.03	2.16	1.51	1.47
BCS1L	26.52	64.67	75.41	37.31	46.44	58.78	46.89	24.43	45.99	26.44	23.42	29.07	21.21	26.78	20.68	27.76	23.82	27.39	29.47
NUAK1	1.85	5.56	2.26	4.55	3.15	5.16	1.09	2.88	0.92	2.36	1.06	0.9	0.4	0.35	0.47	1.3	0.3	0.36	0.32
DPP8	11.59	19.5	16.43	15.69	18.37	24.73	14.18	9.23	16.2	14.36	14.81	18.63	9.17	12.01	12.82	20.08	8.84	10.23	7.63
SLC24A1	3.49	9.41	8.78	7.26	6.3	11.13	4.92	3.98	4.48	3.42	5.58	5.55	1.13	2.71	2.04	5.89	0.83	1.62	2.07
ZNF532	26.42	46.5	25.05	36.26	38.09	69.68	20.26	24.91	26.65	33.36	6.77	8.57	3.82	5.57	5.05	8.55	3.34	3.63	4.35
SCARF1	4.46	6.58	5.67	8.34	16.31	8.38	4	4.44	6.31	3.61	0.42	0.22	0.11	0.17	0.34	0.27	0.11	0.09	0.18
LMAN1	35.04	33.13	42.85	39.53	37.51	46.31	36.06	59.52	42.66	38.6	53.91	34.73	26.07	35.13	33.14	45.16	42.08	40.1	40.43
HACD3	8.1	18.22	14.66	9.91	10.62	20.7	10.13	8.45	10.49	8.76	78	103.08	31.57	62.43	83.03	110.84	58.02	48.71	51.92
IPCEF1	0.48	1.29	2.68	1.47	3.03	2.8	1.7	1.6	1.55	1.38	2.23	2.12	0.8	1.33	1.73	2.45	0.63	0.99	0.63
ZZEF1	23.1	49.91	39.02	34.84	60.35	42.08	37.47	28.57	49.42	39.7	1.26	1.61	0.62	1.16	1.2	1.18	0.78	0.89	1.13
NOX3	0	0	0	0.02	0.02	0	0	0	0	0	0	0	0	0	0	0	0	0	0
ENO1	1264.85	907.71	872.9	924.41	711.58	930.73	902.21	1449.58	1086.12	873.81	1085.61	1513.93	1462.97	1713.75	1505.43	803.88	2283.08	1845.55	2433.64
SLC12A1	0.19	0.01	0.03	0.05	0.02	0.28	0	0.01	0	0.01	0	0	0	0	0	0	0	0	0
MYDGF	59.7	50.13	97.22	78.92	51.64	71.91	47.53	63.18	61.27	38.07	50.16	60.56	42.39	52.31	65.73	51.07	43.62	50.91	61.4
ANO8	9.85	30.57	45.49	34.32	48.46	30.75	38.92	19.56	37.32	53.6	0.22	0.27	0.35	0.17	0.18	0.07	0.09	0.11	0.25
TUBE1	2.88	10.48	6.79	4.38	10.86	9.54	6.93	3.73	4.93	4.6	14.29	15.23	4.65	12.81	11.7	24.44	8.39	8.23	8.55
ARHGEF10L	71.56	58.36	76.59	75.23	116.58	57.16	108.52	73.86	106.27	92.52	3.9	2.71	4.06	2.11	3.22	1.57	3.5	3.84	3.13
TXK	0.22	0.42	0.41	1.82	2.42	0.47	0.93	0.65	0.89	1.86	0.74	0.08	0.44	0.47	0.2	0.34	0.14	0.33	0.52
WSCD2	0	1.79	1.65	2.76	1.56	1.88	1.61	0.63	2.57	1.43	0.55	0.35	0.1	0.14	0	0.01	0.01	0.13	0.07
KCNQ2	0.16	0	0.02	0.09	0.16	0.3	0.01	0	0.01	0.01	0	0	0	0	0	0	0	0	0
TACR2	1.54	1.82	0.96	1.38	2.61	1.16	2.42	0.82	1.71	2.44	0.18	0.03	0	0.03	0.25	0.24	0.17	0.07	0.14
ACTR6	7.66	12.35	19.24	14.03	9.44	18.82	12.1	8.21	12.84	10.65	23.32	21.27	7.47	20.49	26.22	33.86	11.87	13.2	12.54
TIPIN	3.73	5.55	3.45	4.01	5.31	6.18	3.94	4.76	5.05	4.49	19.98	23.83	22.26	20.8	17.68	37.33	20.94	27.42	21.16
SRI	30.03	34.24	42.71	24.35	36.29	43.72	42.32	31.36	38.74	43.53	167.84	162.41	77.96	94.98	207.29	281.5	90.73	88.71	91.65
EIF4G3	27.11	32.84	21.37	29.4	28.96	26.16	31.34	22.65	24.76	28.91	6.57	7.1	3.99	8.77	8.1	7.41	4.58	5.31	4.23
NUP37	12.41	15.49	10.63	7.87	10.01	15.81	14.86	10.92	10.78	11.45	32.11	33.87	32.02	38.65	30.79	36.7	37.96	32.91	34.95
SEMA3A	2.26	11.1	7.33	3.44	12.14	10.3	2.65	2.1	0.34	2.63	16.01	45.15	0.36	2.86	38.03	41.7	3.49	4.67	1.56
GTSE1	5.03	9.5	12.22	5.78	10.36	5.94	7.2	4.62	11.02	5.33	1.3	1.71	1.33	3.26	1.63	0.76	1.96	1.88	2.78
SEMA3C	24.55	7.45	5.65	4.62	2.65	11.11	0.71	12.52	1.79	4.1	23.99	19.4	11.65	8.13	30.28	47.73	6.86	10.11	11.36
TTC38	4.26	15.83	13.76	9.22	29.26	13.66	9.63	7.88	22.19	6.78	7.6	9.66	1.61	4.95	8.29	10.01	3.09	4.18	3.47
ACAT1	8.18	11.93	15.23	7.72	25.06	10.99	23.56	7.46	15.64	9.71	40.16	33.67	24.09	40.39	32.9	54.53	28.24	26.32	32.43
GRAMD4	58.54	50.61	40.9	61.1	55.41	50.75	45.39	73.92	51.66	34.47	0.64	0.66	0.24	0.36	0.59	0.48	0.44	0.96	0.3
CELSR1	73.41	95.72	100.53	76.94	71.83	78.58	68.33	96.07	74.17	58.64	3.29	3.78	1.06	2.11	4.34	4.69	1.4	1.36	1.47
WNT8B	0.09	0.37	0.19	0.26	0.49	0.11	0.4	0.22	0.26	0.21	0	0	0	0	0	0	0	0	0.02
ZNF638	54.02	88.27	88.46	92.44	95.8	113.5	75.58	62.93	77.28	68.46	43.81	39.12	19.74	26.62	37.54	41.27	20.16	22.62	27.25
SLC25A40	3.36	7.69	5.78	5	6.92	7.49	6.25	4.79	7.17	4.47	12.24	12.23	8.57	9	9.71	12.4	8.52	8.72	7.56
TIMM21	8.29	14.69	7.12	6.76	12.18	15.52	10.06	9.74	8.1	7.82	79.31	84.95	58.18	91.08	87.28	83.79	85.25	45.23	89.67
ADD2	0.02	0.12	0.19	0.57	0.55	0.27	0.11	0.14	0.36	0.06	1.85	0.07	0.05	0.05	0.2	0.17	0	0.01	0.03
FGF4	0	0	0.02	0.02	0.03	0.03	0	0	0	0.08	0	0	0	0	0	0	0	0	0
RASAL2	16.75	23.64	20.1	21.16	32.5	25.56	37.27	18.24	24.67	31.61	4.34	4.71	6.39	4.04	3.31	3.33	3.53	3.71	3.37
VPS9D1	23.29	50.81	53.1	40.21	48.59	30.41	31.9	33.64	40.55	37.11	1.54	1.42	1.68	1.68	1.76	1.58	0.66	1.16	1.59
ZNF37A	2.64	10.93	6.55	9.28	10.16	12.91	5.61	6.35	5.05	5.27	8.67	12.24	3.98	8.19	7.68	11.61	3.22	4.82	4.3
MARK3	43.47	48.32	42.48	41.49	54.96	49.17	38.41	53.49	40.47	56.78	15.11	16.52	15.23	18.29	17.01	13.33	11.46	14.1	15.46
SLC25A3	335.04	393.74	493.88	355.99	360.69	398.87	394.49	306.19	473.15	377.17	290.08	360.43	277.98	357.74	311.55	292.58	330.93	343.71	345.37
FNDC3B	30.92	17.6	10.42	40.6	19.92	23.99	7.02	36.31	6.43	12.71	8.7	11.98	4.47	8.81	9.8	10.84	6.3	6.79	8
FOSL2	179.93	121.44	102.73	122.33	156.59	158.57	182.98	215.71	195.93	148.15	34.22	51.01	28.61	22.22	31.2	28.65	29.16	26.57	28.74
CACNG5	0.07	0	0.04	0	0	0	0	0	0	0	0	0	0	0	0	0	0	0	0
CACNG4	0.26	0.16	0.01	0.07	0.14	0.24	0.15	0.07	0.22	0.19	0.01	0	0	0	0.39	0.14	0	0.01	0.03
FRYL	17.07	26.44	21.72	23.15	26.72	38.66	20.99	29.87	22.58	21.82	4.99	7.32	2.87	6.92	4.56	4.05	3.73	2.51	3.8
TMEM131	13.5	19.78	18.14	13.91	16.66	17.64	15.84	10.58	14.07	16.7	3.34	3.08	1.1	2.42	3.22	4.26	1.58	1.38	1.53
FSCN1	295.77	171.93	27.22	199.56	40.91	130.36	55.48	458.5	110.45	195.16	6.04	10.52	14.39	8.94	12.75	2.42	17.36	12.16	15.11
ACTB	3989.58	2625.95	2891.04	3413.95	2435.99	2642.24	3143.24	4669.62	3377.4	3484.46	3514.58	4319.58	5267.44	5453.47	4558.47	2830.93	8611.67	6062.06	5917.32
MOCOS	4.01	4.29	3.77	5.48	2.99	4.56	3.47	1.58	3.47	4.04	1.19	3.41	2	4.18	2.72	2.66	1.12	1.09	2.25
PLD1	24.72	19.81	20.81	34.45	46.18	27.52	48.75	30.42	41.79	36.22	26.76	25.32	44.27	27.97	23.26	32.12	29.18	36.34	40.14
ATP12A	35	144	202.68	51.91	55.33	195.79	85.72	55.19	19.65	245.24	122.3	48.83	11.74	11.02	9.5	17.91	2.43	16.71	9.31
WDR62	3.01	6.52	6.49	5.9	6.74	4.48	3.97	4.88	6.54	6.22	0.99	0.53	0.84	1.22	0.46	0.7	0.99	0.67	0.94
DLG1	67.63	61.94	66.92	104	94.91	69.49	81.66	74.94	70.73	94.74	44.6	36.78	20.72	25.42	36.95	29.77	65.03	50.97	30.03
RAB7A	118.98	79.72	92.27	127.5	110.02	120.98	136.29	125.74	107.77	100.84	137.07	151.84	149.95	156.89	162.11	141.37	106.21	141.82	148.61
BCAP29	26.79	33.02	29.23	30.75	50.65	33.31	52.55	23.36	35.72	36.85	93.2	80.8	64.83	73.19	75.1	80.95	67.12	80.62	86.58
SEC31B	3.02	9.7	8.66	7.33	12.84	10.81	6.79	4.8	7.7	6.79	0.64	0.68	0.11	0.32	0.34	0.31	0.14	0.31	0.29
SART3	21.41	38.09	39.24	34.44	35.34	41.24	26.46	32.51	38.4	29.54	31.35	36.82	12.1	25.42	26.12	35.62	19.12	19.25	16.73
ARHGAP15	0.89	1.86	1.6	2.46	3.17	3.21	1.34	1.79	1.4	1.55	3.32	1.62	0.61	1.63	1.68	1.73	0.74	0.74	1.23
TUBA3D	0.24	1.1	1.06	1.01	1.4	0.92	0.83	0.64	1.58	0.94	0.03	0.09	0.08	0.06	0.13	0.06	0.03	0.04	0.07
PAX2	0	0	0.02	0	0.06	0.15	0.01	0.07	0.02	0.04	0	0	0	0	0	0	0	0	0
EXOSC7	40.2	56.15	50.41	53.83	46.03	67.41	44.86	54.83	66.81	37.08	72.73	81.39	40.91	61.97	75.66	73.32	60.87	66.19	59.44
KIFAP3	7.97	7.7	7.33	9.5	9.75	10.82	6.75	6.32	9.37	8.73	19.99	19.44	14.02	14.87	13.77	38.34	11.14	12.85	17.05
MKRN2	20.82	23.57	28.1	23.19	16.82	22.9	18.45	23.7	22.76	17.02	31.04	33.58	28.4	29.37	28.16	33.96	28.45	27.68	34.8
MCM6	12.76	17.44	8.56	9.17	9.08	16.98	10.21	15.01	15.08	14.22	13.99	13.42	17.72	14.65	11.3	8.25	28.36	21.78	20.5
REXO2	67.06	50.82	55.18	57.71	66.74	71.93	69.9	47.44	70.11	67.35	95.67	89.96	124.88	113.76	128.22	104.61	95.19	91.8	100.78
RBM7	9.16	8.88	3.86	4.16	7.87	10.02	8.85	8.63	6.74	6.42	77.89	81.57	46.22	64.17	70.67	92.19	62.64	60.01	55.45
RBMS2	5.39	15.62	7.2	6.7	10.49	19.64	6.66	16.41	6.84	7.55	11.29	11.6	10.16	6.12	5.64	11.09	5.7	10.64	7.32
BAZ2A	57.95	86.32	71.92	64.65	135.09	77.4	83.74	91.76	86.35	84.74	10.17	8.46	9.05	9.56	8.21	8.72	9.58	8.63	11.95
PTPN23	23.86	36.61	33.68	26.16	35.65	37.65	31.66	25.49	34.56	33.57	1.67	2.64	1.57	1.52	2.13	1.84	1.55	1.59	1.13
MLH1	17.64	28.31	30.54	20.89	18.04	26.71	13.52	17.45	24.14	21.05	30.26	32.62	15.56	25.22	24.7	42.36	22.75	22.96	22.84
UNG	19.05	31.45	25.68	24.83	20.62	33.31	25.28	10.01	28.71	20.82	11.81	27.02	13.98	21.82	21.14	23.73	18.87	18.18	18.63
FMO4	1.27	3.35	3.06	2.92	1.61	5.16	1.55	3.76	1.42	1.19	7.23	7.32	1.3	3.34	4.05	8.65	2.23	2.85	1.91
KLHL20	8.65	14.46	11.47	12.62	13.75	15.37	11.28	8.81	11.19	9.61	13.13	18.55	9.5	12.65	15.65	17.88	9.01	10.71	10.34
RGS11	0.5	1.67	1	1.37	13.11	0.83	2.44	0.42	1	1.6	0	0	0	0.02	0	0	0	0.02	0.02
SLC46A1	2.46	10.46	8.23	8.48	7.04	12.71	4.78	6.44	4.5	3.05	3.79	4.56	0.18	0.77	2.67	5.56	0.22	0.58	0.39
PLXNA2	52.95	65.46	82.98	89.34	78.1	74.84	86.77	54.47	112.07	102.01	2.29	5.28	1.91	2.21	3.72	2.22	2.58	2.51	2.21
SPAG5	11.13	16.69	20.93	16.19	15.32	17.93	12.43	11.46	14.33	10.37	13.35	5.57	5.32	14.25	7.34	19.63	8.54	9.23	10.89
ANKRD13A	34.36	46.95	62.03	56.37	52.38	61.69	71.34	49.24	63.1	51.69	9.97	6.35	5.04	6.86	7.44	7.54	3.47	4.73	4.1
TPD52	106.77	109.9	99.36	103.16	106.64	133	95.13	183.84	101.03	92.95	139.06	214.71	110.05	102.5	151.53	119.22	106.51	128.89	147.43
ACACB	1.87	13.02	14.07	7.35	31.77	14.53	7.8	3.5	7.51	3.19	1.9	1.42	0.29	0.91	0.86	2.24	0.4	0.61	0.32
TRAF4	79.08	136.72	179.3	91.13	55.29	101.33	43.02	117.11	44.9	61.91	14.22	13.19	3.01	3.49	19.28	10.8	6.04	5.66	4.01
PAG1	3.12	1.73	0.97	2.36	2.9	4.28	0.98	2.63	1.65	0.85	0.8	1.65	0.6	0.3	1.39	0.75	0.22	0.32	0.48
GPATCH1	4.7	12.22	11.47	7.22	10.38	11.36	9.29	5.67	10.78	8.11	10.22	10.51	4.02	8.43	8.75	13.95	4.91	5.6	7.17
ICAM3	5.52	7.02	10.58	10.75	9.05	10.19	5.38	7.89	8.02	4.08	11.46	11.72	3.11	9.35	12.61	13.1	7.2	7.21	7.76
NT5C2	79.53	69.36	72.17	41.07	106.28	103.07	105.54	70.52	66.74	83.14	88.86	84.75	58.12	59.08	76.26	83.2	76.56	86.56	82.45
MCAM	45.23	55.79	4.55	84.89	20.95	30.7	3.21	52.01	3.13	34.31	14.37	24.23	10.81	26.62	17.75	17.57	18.97	13.43	22.65
GPC4	1.71	3.11	3.12	1.51	2.73	3.22	1.66	3.58	1.55	0.86	4.14	1.78	0.19	0.63	2.85	7.1	0.39	0.55	0.4
MBNL3	8.1	14.07	9.64	8.69	9.64	12.27	12.35	4.31	8.58	9.95	5.32	6.83	3.14	4.76	6.37	3.97	4.81	4.67	3.93
CAMSAP3	50.6	47.89	47.46	41.89	55.63	38.26	59.31	77.53	83.32	74.07	0.52	1.03	0.9	0.63	0.4	0.46	0.87	1.97	1.23
RAP1GAP	12.03	3.2	3.81	5.9	6.04	2.04	4.01	11.44	3.07	6.59	0.78	0.22	0.45	0.24	1.41	0.4	1.55	1.07	0.49
XAB2	22.16	30.1	34.24	22.05	32.96	37.41	29.84	29.95	26.47	20.91	5.73	10.45	3.08	8.61	5.82	7.49	4.97	7.02	4.8
ARHGEF1	44.81	87.92	82.92	79.78	129.8	89.4	63.88	50.67	96.8	59.59	3.06	3.11	2.26	3.04	2.37	1.78	1.09	1.33	2.59
STXBP2	137.37	124.72	192.73	128.66	180.48	124.9	136.42	137.1	191.45	151.94	72.55	71.39	51.71	57.53	85.29	72.05	54.26	62.93	56.63
MAP2K7	17.3	33.04	30.29	25.32	34.72	32.81	25.16	23.14	29.21	19.06	2.16	2.16	1.1	2.02	2.05	2.19	1.43	1.06	1.36
NMRK2	0.07	0	0	0	0	0	0	0	0	0	0	0	0	0	0	0	0	0	0
DGKD	9.14	21.43	15.19	15.7	34.33	24.68	6.8	10.16	10.5	3.92	2.9	4.12	0.9	1.4	2.42	2.98	0.67	0.79	1.12
CTTNBP2	2.78	5.15	9.05	7.98	24.28	8.7	16.79	8.9	34.82	9.47	1.97	1.19	1.29	1.12	1.55	2.79	0.83	1.34	1.09
ACTL6B	0	0.11	0.06	0.21	0.11	0.91	0	0	0	0.08	0	0.03	0.04	0	0.09	0	0	0	0
RARB	5.72	13.39	12.41	8.3	8.01	17.74	10.3	4.97	9.19	8.38	17.38	25.65	1.77	4.28	24.24	26.86	3.94	6.5	2.18
TOP2B	23.35	48.13	35.85	28.31	45.29	59.97	43.25	24.8	41.53	31.67	11.89	13.26	5.98	9.27	8.93	16.15	6.12	5.97	6.43
TM9SF3	34.42	47.6	48.42	45.16	37.14	54.1	40.49	29.48	39.19	50.47	61.12	58.18	21.75	25.84	83.29	48.67	20.12	28.36	11.91
NFKB2	56.41	65.02	66.93	58.37	58.34	69.24	30.87	106.75	36.21	42.26	3.66	3.76	2.63	2.88	2.18	2.04	1.54	4.57	2.92
UBE2T	5.63	9.97	8.84	7	5.37	7.38	6.33	6.05	7.07	4.96	40.33	34.59	32.23	61.57	37.79	39.15	44.44	43.67	48.74
PPP1R12B	7.07	18.47	14.11	12.04	21.37	21.09	11.65	11.57	12.61	10.85	9.13	3.46	0.65	4.71	1.34	9.76	2.15	1.93	2.05
DNAJC10	13.08	16.07	24.24	19.73	13.96	24.36	11.78	9.69	15.03	12.97	94.47	76.41	24.82	49.65	74.79	121.77	33.76	33.96	35.69
GTF3C1	107.75	98.77	160.64	134.33	170.4	118.02	166.85	132.31	176.4	149.48	17.07	12.19	13.4	12.57	20.17	15.28	14.71	13.52	12.2
IL4R	148.19	137.6	85.02	130.85	83.87	158.94	72.02	166.74	106.21	119.97	38.54	40.1	28.28	37.9	34.4	31.57	26.6	40.2	48.21
USP33	9.03	21.64	20.66	14.68	21.24	23.38	15.95	12.74	16.83	18.39	40.41	40.11	20.61	30.97	33.07	41.07	21.45	19.89	18.34
PAK3	0.03	0.43	0.4	0.37	0.47	0.24	0.12	0.13	0.17	0.21	0.09	0.02	0.01	0.01	0.03	0.03	0.01	0.02	0.03
CAPN6	0	0	0.27	0.1	1.66	0.25	0.23	0.03	0.18	0.03	0.03	0.01	0	0	0	0.01	0.14	0	0
DCX	0.01	0.04	0.11	0.42	0.2	0.13	0.03	0.03	0.06	0.2	0.09	0.05	0.01	0.02	0.03	0.14	0.02	0.06	0.01
SNRPA	38.32	53.57	43.87	30.12	45.56	42.16	40.56	43.42	48.14	33.21	14	20.55	15.98	24.15	18.36	17.01	22.66	22.52	20.62
SPAG6	0.16	2.76	14.75	3.09	0.04	7.29	0.01	0.11	0	0.06	57.31	19.28	0	0	2.69	88.52	0	0	0
EXOSC5	18.35	26.2	38.37	26.53	22.37	33.77	26.05	22.29	35.79	13.51	22.98	27.75	15.91	23.67	30.3	29.82	23.36	19.69	24.15
DYNC1I2	36.27	39.39	44.08	40.05	45.77	52.36	49.56	30.89	45.55	55.06	86.41	86.23	78.43	95.8	81.4	90.74	77.44	91.22	93.66
APBB1IP	0.9	1.37	1.5	1.92	4.55	4.48	1.84	1.85	2.47	0.8	0.71	0.33	0.07	0.43	0.3	0.4	0	0.05	0.15
LRCH4	34.01	80	88.91	52.35	123.82	59.14	71.8	49.77	84.45	67.94	1.14	1.59	0.76	1.1	1.53	1.33	0.34	0.9	0.75
FAM76B	4.5	17.9	8.85	6.2	18.05	11.47	8.33	6.36	7.86	7.33	7.71	9.81	3.43	6.77	4.76	9.04	3.68	4.13	6.61
SIRT6	26.84	35.02	33.71	27.03	27.16	31.41	18.93	35.02	28.47	25.03	2.76	1.92	1.27	1.43	2.35	2.51	1.79	2.07	1.82
TYR	0	0.01	0.12	0.1	0	0.07	0	0.02	0.02	0	0	0	0	0	0	0	0	0	0.02
POLD3	6.65	13.86	11.4	8.28	9.36	13.62	8.17	9.61	8.86	10.07	37.18	36.7	16.99	26.09	25.2	40.59	24.69	25.39	24.23
ACTN2	0	0.12	0.15	0.1	0.11	0.24	0	0	0	0	0	0	0	0	0	0.01	0	0	0
CAPZB	209.98	163.88	231.36	213.09	182.04	196.16	192.14	214.27	236.52	211.87	131.4	172.55	129.57	124.72	148.39	135.56	131.45	146.51	162.69
GPR137B	5.62	9.07	11.66	17.07	6.7	8.02	6.19	7.14	8.47	7.03	11.37	7.2	3.23	4.02	5.29	9.59	1.53	3.97	1.56
NAALAD2	0.05	0.38	1.68	0.59	2.06	0.59	0.22	0.06	0.33	0.18	0.24	0	0.03	0.1	0.04	0.12	0.07	0.13	0.04
JADE1	2.44	7.56	9.84	5.39	7.87	9.71	7.13	3.13	8.49	2.97	5.69	6.94	3.39	4.08	5.16	15.13	1.87	2.24	2.54
SLC25A43	13.32	14.2	9.16	6.64	23.03	13.73	19.89	8.97	16.96	11.34	12.59	10.49	18.31	14.46	10.42	7.33	14.73	10.72	13.15
UBE2A	33.43	39.17	38.89	35.49	48.21	50.3	54.79	24.41	43.33	48.36	61.97	63.42	61.28	72.11	70.28	74.77	54.86	58.42	58.12
FGFR1	3.44	28.03	13.91	17.5	54.2	24.14	7.64	14.76	10.66	5.69	3.06	2.68	1.84	2.66	0.6	2.32	0.59	0.52	1.46
FKBP6	0.73	6.07	4.19	2.74	1.95	4.62	1.44	4.46	1.35	1.56	5.15	2.47	0	0.58	2.81	8.84	0.75	0.45	0.08
SMC1B	0.03	0.22	0.03	0.08	0.06	0.05	0	0.06	0.03	0.06	0.04	0.16	0.04	0.03	0.07	0.11	0	0.02	0.05
FBLN1	61.4	80.69	59.22	53.2	216.92	105.98	49.97	96.71	45.83	37.62	11.77	28.6	3.75	5.06	23.23	17.94	6.84	6.99	4.52
ITGA8	0.62	0.99	1.09	2.13	3.1	0.46	1.01	0.39	1.05	0.24	0.78	0.61	0.3	0.29	0.26	0.28	0.2	0.46	0.44
CST7	0.4	1.89	1.24	2.13	1.9	3.77	1.02	2.13	1.43	0.9	9.48	1.78	0.42	10.09	3.3	2.25	0.12	0.93	2.89
MAP2	12.6	1.35	0.33	2.97	1.88	3.41	0.57	1.18	0.61	6.95	2.57	1.91	16.1	2.52	15.3	1.53	2.09	4.08	3.43
PIAS2	10.72	13.74	6.8	10.3	11.87	13.24	11.03	12.47	10.52	9.57	15.37	15.68	6.74	11.33	12.71	16.52	17.44	14.19	12.54
AMPH	0.11	0.2	0.48	0.54	0.82	0.76	0.07	0.12	0.14	0.04	0.69	0.45	0.11	0.17	0.42	1.12	0.09	0.11	0.4
ARAF	28.16	46.46	47.14	30.84	41.2	48.3	33.28	23.56	42.61	27.66	31.07	43.38	22.3	32.63	41.23	35	24.74	26.34	30.78
MCCC1	16.73	30.25	28.74	40.98	30.96	25.84	29.08	16.95	22.92	19.36	42.84	48.48	16.96	21.78	32.69	47.44	18.3	24.37	20.38
LAMP3	1.58	3.59	1.34	2.35	2.36	6.11	1.58	2.98	1.57	3.64	8.76	5.98	4.26	13.66	6.53	24.92	4.78	3.51	6.45
FAP	0.65	0.97	1.22	1.07	5.37	2.99	1.49	0.48	1.13	1.54	0.87	0.48	0.81	0.81	0.48	0.41	0.31	0.37	2.99
NEBL	30.72	46.38	31.96	28.49	49.43	56.82	40.3	32.31	44.88	75.27	6.37	5.25	4.61	3.1	5.9	5.84	2.36	2.05	2.66
ACER3	7.44	8.01	4.17	5.6	8.1	5.6	13.03	10.56	7.42	12.12	8.74	11.71	12.37	12.4	9.25	10.94	22.24	24.57	20.66
UBE2K	22.64	22.09	11.21	16.35	22.76	26.06	24.23	17.27	22.08	27.31	74.72	78.18	91.2	96.47	93.89	70.12	71.06	92.06	95.82
PIK3C3	23.66	34.03	38.37	30.05	32.32	40.52	31.31	35.86	28.1	29.59	33.14	33.13	15.39	35.1	28.91	41.76	15.78	20.83	21.1
N4BP2	1.53	4.54	3.1	2.87	3.92	6.47	4.07	1.7	3.89	3.7	2.28	1.91	2.3	1.9	2.17	2.36	1.13	1.35	0.98
TIGAR	6.97	2.75	6.17	11	2.72	9.26	1.94	7.07	6.15	11.36	8.33	7.66	15.86	16.53	23.22	10.09	9.1	9.22	10.77
TULP3	7.73	10.34	9.7	6.44	10.43	9.6	12.29	8.87	10.84	9.4	24.22	19.7	12.62	14.11	20.64	42.45	13.09	17.36	14.43
SYNJ2	39.32	27.09	21.25	21.26	13.58	24.86	14.2	30.35	20.59	41.67	3.46	7.33	6.85	7.24	6.01	4.54	9.5	8.08	10.33
ADCY2	0.04	2.74	2.51	0.41	1.31	1.38	0.6	0.79	0.42	0.37	0.64	0.34	0.01	0.03	0.2	0.88	0.02	0.03	0.02
PPP2R5C	59.36	76.24	66.2	59.02	82.5	80.66	67.44	57.48	73.01	65.03	300.43	426.83	196.63	294.72	320.59	325.96	199.39	219.41	266.84
RBFOX1	0.03	0.78	0.54	1.3	0.68	0.15	0.13	0.06	0.37	0.36	0.58	0.03	0.05	0	0.18	0.46	0	0	0
GNB1	122.27	142.62	124.53	125.98	131.61	171.17	123.22	170.94	124.39	124.58	11.76	17.07	10.28	12.87	15.82	15.53	11.85	10.66	11.58
HOXA9	0.09	1.55	1.28	0.18	1.04	0.27	6.5	0.1	0.01	0.27	0.09	0	6.23	8.82	0.07	0	0.09	3.4	6.89
EDN1	0.9	2.52	0.64	1.19	1.81	4.7	1.28	2.06	0.53	2.19	1.12	5.55	5.85	3.69	1.94	0.59	0.5	1.41	3.83
MLLT10	14.2	27.22	21.18	13.52	36.15	25.62	21.34	12.67	24.01	18.27	5.48	11.29	6.77	7.66	4.9	8.28	4.99	6.49	5.9
ZCWPW1	1.65	8.9	6.34	4.7	4.25	8.63	2.5	1.73	3.66	2.46	9.6	8.86	0.76	1.02	7.34	17.49	0.5	0.8	0.51
ADCYAP1R1	0.03	0.36	0.71	0.27	4.01	0.18	1.34	0.02	0.74	0.12	0.01	0	0	0.01	0	0	0	0	0
FGF20	0	0.03	0	0.01	0.12	0	0.29	0	0	0	0.1	0	0	0.03	0	0.03	0	0	0
P2RY10	0.08	0.67	0.28	0.55	1.2	1.37	0.27	0.83	0.73	0.12	1.77	0.01	0.03	0.52	0.18	0.35	0	0.07	0.61
ITM2A	0.48	3.09	7.42	6.57	17.29	9.61	4.65	3.15	4.89	4.26	13.16	3.97	11.47	6.39	2.59	5.78	0.65	1.36	2.74
NRDC	54.74	60.8	90.51	74.48	77.65	78.6	59.49	60.48	81.45	62.58	54.23	55.37	40.05	62.98	52	63.91	40.75	48.58	49.84
VDAC3	85.46	77.63	89.4	77.54	75.13	93.02	84.04	75.62	86.28	82.37	235.84	224.93	143.65	194.82	294.46	330.3	211.51	214.59	207.53
PCM1	27.82	62.49	67.56	43.46	62.77	67.65	40.67	39.23	46.72	37.62	36.24	31.87	12.7	23.64	27.67	63.38	9.09	14.25	14.86
TNRC6C	2.45	11.42	6.95	6.89	17.19	8.6	5.86	3.12	5.15	4.15	0.76	1.05	0.24	0.55	0.68	1.18	0.16	0.22	0.21
CBFA2T2	6.74	16.83	13.89	9.95	13.83	18.42	9.42	11.59	12.14	11.06	4.71	5.07	1.19	2.4	5.24	4.93	2.64	2.61	1.43
BRINP1	0.01	0.02	0.12	0.01	0.6	0.85	0.01	1.23	0.22	0.36	0.01	0.84	1.17	0.37	1.07	0.08	0.03	0.02	0.02
ITCH	33.63	27.44	28.44	32.59	47.86	32.9	51.18	36.91	44.38	30.04	21.29	24.45	17.45	15.34	20.84	21.2	23.39	22.96	17.26
PKD2L2	2.49	6.64	6.01	7.58	7.47	4.68	3.28	4.39	7.21	6.35	0.68	0.54	0.3	0.23	0.16	0.62	0.05	0.08	0.09
TP53INP2	41.37	123.64	71.08	59.45	78.44	108.25	153.13	113.46	83.08	149.7	23.64	25.31	29.82	15.56	22.35	14.22	6.31	14.46	10.12
SDF4	103.78	127.31	183.41	138.28	102.04	134.26	88.07	116.46	135.36	91.49	19.75	9.2	4.31	6.49	24.17	11.46	5.69	5.95	3.28
MYH7B	2.81	8.77	9.76	6.92	10.11	5.81	5.46	9.11	9.37	7.03	0.55	0.57	0.19	0.42	0.33	0.53	0.11	0.1	0.2
BPIFB2	2.91	0.03	0.09	0.03	0.02	0.16	0.01	0	0.02	0.07	0.02	0.1	0	0	0.97	2.58	0	0	0
TP73	8.84	24.14	18.34	13.8	16.83	14.21	8.97	24.05	12.79	13.11	4.62	2.33	1.1	2.76	3.32	7.37	2.28	1.87	2.14
TOLLIP	97.98	98.09	90.82	105.28	91.8	79.97	80.01	103.89	133.89	105.51	40.87	53.63	54.97	52.35	58.43	37.82	57.36	58.36	73.57
UBE2D4	6.95	26.68	11.05	11.8	13.97	14.9	10.6	4.59	12.01	20.67	30	39.57	13.28	21.86	34.35	51.56	20.36	19.93	19.7
CLUL1	0.07	1.99	0.94	0.48	1.52	4.74	0.76	0.27	0.07	0.22	8.5	9.7	0.2	0.54	1.38	12.35	0.25	1.26	0.56
RUNX1T1	0.38	2.23	1.49	2.56	17.32	4.5	1.9	0.3	1.01	1.33	0.35	0.22	0.39	0.3	0.43	0.39	0.05	0.09	0.3
CDH17	0.08	0.09	0.2	0.04	0.42	0.46	0.7	0.15	0.33	0.03	1.4	0.07	0.03	0.29	0.45	0.22	0.1	0.23	0.08
THOC1	10.16	20.87	15.51	11.68	20.79	23.2	16.85	10.34	14.9	14.02	14.88	12.46	11.48	17.92	16.51	17.77	13.32	12.45	15.62
FKBP7	0.63	2.36	0.44	1.04	1.41	1.98	0.67	0.4	0.72	0.51	8.01	8.32	3.58	5.97	4.85	8.19	2.34	2.97	5.43
OSBPL6	0.49	0.99	1.7	1.3	1.59	1.71	1.77	1.45	1.44	1.12	5.81	2.08	3.33	3.87	1.97	14.82	1.91	1.65	3.81
SLC1A3	5.68	7.64	6.83	4.57	16.9	16.07	11.92	13.85	8.15	6.05	13.23	13.27	6.78	6.18	4.59	9.69	11.78	16.1	10.09
XRCC5	89.08	118.96	129.29	133.19	86.86	144.68	93.65	92.44	140.64	133.24	275.38	350.58	193.6	293.12	298.06	315.68	264.69	276.58	271.85
LXN	2.03	6.1	5.56	4.5	4.43	8.76	4.08	2.08	3.25	2.28	56.84	39.72	6.66	16.56	40.08	87.62	6.04	10.05	10.48
SP140	1.15	2.46	4.08	4.76	6.61	5.93	2.63	4.66	3.48	2.2	3.07	0.42	0.16	1.19	1.04	1.68	0	0.11	0.55
MKNK1	33.48	42.79	27.78	41.3	46.68	46.6	25.61	38.8	33.87	40.86	40.79	45.93	31.93	39.91	55.03	29.77	40.23	36.74	40.12
TNS1	15.71	45.21	32.57	29.28	93.58	28.71	53.63	19.01	50.15	12.63	2.75	3.55	0.77	2.07	1.25	3.07	1.11	0.47	0.56
REXO1	19.05	32.3	29.18	20.57	30.1	24.4	18.66	24.86	27.34	20.49	0.29	0.59	0.4	0.35	0.23	0.34	0.04	0.18	0.14
SAR1A	22.05	27.65	22.07	18.72	30.7	31.65	26.95	25.13	24.45	25.04	316.4	340.17	198.29	102.31	254.28	311.55	133.25	282.5	221.83
CDC14A	2.38	5.24	6.88	2.72	4.93	6.8	2.55	3.79	2.84	2.89	3.66	2.03	0.39	0.65	2.72	5.64	0.88	0.99	0.6
RAPGEF3	38.43	27.05	35.32	48.5	44.44	19.24	32.95	30.59	28.15	54.72	1.6	2.09	1.34	1.99	2.88	1.04	2.65	2.54	1.6
CEACAM1	39.08	41.6	54.18	23.82	51.24	59.28	75.46	81.69	98.55	81.55	93.74	39.04	86.03	73.73	17.82	18.9	47	102.49	77.47
SENP1	3.19	7.7	3.08	4.5	5.3	8.08	4.11	3.65	4.44	5.14	8.56	9.43	5.11	7.85	9.61	9.72	6.36	7.39	6.03
DUSP13	0.52	0.53	0.36	0.82	0.86	0.48	0.43	0.48	0.33	0.27	0.51	0.56	0.47	0.46	1.42	0.64	1.67	0.49	0.12
CIC	64.27	81.06	63.28	63.53	69.92	78.18	54.54	97.58	55.17	65.33	0.69	0.96	0.22	0.58	0.78	0.44	0.43	0.51	0.33
LIPE	6.68	12.46	18.66	9.26	24	13.46	13.87	18.24	21.25	14.16	0.57	1.35	0.62	0.51	0.55	0.62	0.49	0.48	0.51
FDFT1	56.32	134.31	121.9	185.73	84	131.22	89.35	268.52	122.55	174.65	461.66	553.14	416.65	336.41	249.4	251.46	360.83	595.13	392.6
PAFAH1B3	27.77	43.31	55.2	27.27	31.04	38.95	26.03	49.15	42.2	21.16	68.37	43.72	25.49	50.66	45.4	59.94	44.02	53.82	48.6
OPHN1	5.29	13.18	6.49	8.39	18.76	15.46	12.56	5.12	10.49	9.38	3.85	5	2.64	4.24	3.21	5.22	2.35	2.43	2.33
AFM	0	0	0.22	0.01	0	0	0	0	0	0	0	0	0	0	0	0	0	0	0
KIF22	28.98	64.91	68.72	36.46	49.68	60.31	39.57	33.49	50.93	31.26	43.97	54.56	31.9	51.18	46.42	52.09	44.44	42.41	50
SCGN	0	0.12	0.4	0.06	0.02	0.5	0	0	0	0	1.03	0.7	0	0	0.27	3.04	0	0	0
CARMIL1	11.97	12.28	8.55	8.58	10.33	16.25	8.33	11.92	7.89	9.71	173.11	349.95	116.11	205.03	166.66	298.74	240.15	171.24	104.29
PGM1	33.02	29.56	35.15	35.55	21.62	29.89	35.31	22.68	29.64	23.24	29.13	36.51	16.52	17.94	27.93	29.44	31.54	22.46	23.87
DDX1	44.76	58.25	59.13	46.91	55.09	67.72	57.02	38.11	65.45	58.59	89.25	97.15	64.21	96.06	85.42	100.49	70.56	73.52	74.5
DNM2	134.96	158.19	138.03	107.93	205.34	143.93	159.96	178.49	194.66	168.65	17.1	17.36	14.26	13.67	21.26	16.38	8.66	14.71	13.64
EPB41L2	5.95	10.95	8.49	11.23	36.88	12.57	14.02	7.78	13.72	4.5	7.52	8.15	2.6	7.7	3.32	7.53	6.9	4.92	4.66
RIMS1	0.16	7.88	0.49	0.93	0.28	4.85	0.16	13.1	0.22	1.85	1.4	0.64	0	0	0.3	1.82	0.01	0.02	0
MOXD1	0.2	1.06	11.04	4.88	8.74	4.25	14.15	0.53	13.48	1.06	0.56	0.04	1.09	11.41	0.1	0.49	0.36	2.61	3.25
STX7	12.39	15.85	16.81	11.59	26.23	18.73	20.52	13.32	19	16.35	30.07	34.41	51.94	33.56	36.01	36.08	27.1	38.51	48.05
RABL2B	10.26	26.65	42.92	24.43	18.69	30.73	18.99	13.02	25.52	13.92	34.29	21.65	4	8.58	30.77	82.13	6.48	7.1	5.79
KEAP1	96.69	80.51	116.74	123.7	61.86	87.15	61.6	59.19	80.73	73.51	50.23	59.1	28.05	39.87	94.45	52.5	26.89	31.34	33.34
DDX43	0	0.06	0.31	0.89	0.34	2.76	1.28	0.01	0.06	0	0	0	0.53	1.67	0.09	3.65	3.33	0.29	1.6
PTPRH	15.48	23.27	39.01	27.72	0.63	19.36	0.72	45.28	0.38	14.69	5.61	4.94	1.44	3.09	3.85	4.67	2.91	3.39	3
DCT	0.01	0	0.13	0.02	0.03	0.18	0.02	0	0.01	0	0.01	0.04	0	0	0.02	0.03	0	0	0.02
SLC35C2	26.56	40.8	38.83	34.22	37.56	41.92	33.25	21.26	38.86	28.71	47.45	57.98	29.36	40.19	56.25	59.64	30.77	32.42	36.68
CRYBG3	12.72	10.96	9	13.27	14.95	12.35	14.3	9.88	10.15	13.16	1.68	1.75	1.2	1.78	1.31	1.9	2.05	1.4	1.59
EPHA6	0.06	1.32	1.46	3.26	2.95	1.88	0.88	0.08	1.34	0.24	0.13	0	0	0	0.13	0	0	0.11	0
SCTR	0.41	1.96	0.3	1.15	0.17	1.31	0.54	1.22	0.57	1.75	0.1	0	0	0.13	0.13	0.13	0.13	0.01	0.14
RFX3	1.65	4.85	4.6	2.87	3.89	5.61	1.6	1.95	2.22	1.66	3.16	2.13	0.28	0.74	3.65	9.23	0.17	0.56	0.64
RIF1	6.25	13.35	7.88	7.53	11.1	16.44	7.46	6.44	10.46	8.14	15.85	23.06	9.11	16.47	11.95	18.3	12.25	7.33	13.77
RAB21	32.77	28.36	16.74	30.73	28.63	36.87	31.39	38.34	23.3	29.84	3.72	6.65	3.79	5.95	4.06	4.55	4.37	4.61	4.96
SLC4A4	0.56	0.6	0.34	0.43	4.02	0.6	2.99	1.88	1.37	0.33	0.44	0.29	0	0	0.56	1.08	0.3	0.08	0.12
SMARCA2	36.53	98.36	91.97	73.49	93.92	120.77	89.19	61.86	80.53	62.32	52.31	54.45	11.36	22.97	42.23	65.3	12.77	14.28	13.78
RDH8	0	0	0.11	0.02	0	0	0	0	0	0.04	0	0	0	0	0	0	0	0	0.06
SESN1	4.46	9.42	6.47	7.64	9.71	15.48	7.8	3.28	6.51	7.17	10.37	16.07	5.97	8.21	16.16	19.13	4.83	4.91	6.75
MID2	10.31	12.55	9.19	11.01	11.49	11.51	13.19	7.7	11.07	11.95	0.92	1.27	0.57	0.52	1.01	1.21	0.69	0.7	1.05
PIH1D3	0.02	0.51	0.7	0.28	0.11	0.65	0.04	0.11	0.11	0.04	16.08	4.54	0.03	0	16.3	49.42	0	0.06	0.04
COL5A3	6.92	9.09	4.65	8.16	20.77	7.91	5.4	7.95	8.4	9.62	0.17	0.09	0.27	0.77	0.1	0.08	0.29	0.18	0.62
SRCAP	43.4	81.2	54.33	53.77	65.86	76.16	58.36	53.13	68.78	55.43	3.82	4.36	2.02	3.52	2.38	4.77	2.2	2.73	2.87
PUM3	18.79	30.84	26.36	29.82	28.84	34.27	25.15	19.52	29.4	20.7	41.16	49.45	33.73	53.28	46.92	45.39	43.98	49.75	44.58
CPB2	0	0.1	0.02	0.08	0	0.11	0.06	0	0.09	0.04	0.02	0	0	0	0	0	0	0	0
CHRNA3	0.96	0.22	0.28	0.51	0.72	1.44	0.15	1.04	0.07	0.86	0.16	0.18	0.76	0	0.11	0.12	0.77	0.18	0.05
KCNN2	0.17	0.15	0.49	0.44	0.33	0.17	0.27	0.25	0.05	0.22	0.05	0	0.21	0.07	0	0.14	0	0.03	0.08
CNOT4	7.38	12.44	6.95	7.74	11.75	11.15	10.91	7.59	9.4	8.93	20.04	25.78	13.45	17.7	20.16	25.67	16.3	19.03	18.61
PSEN1	23.09	41.46	29.08	22.06	40.61	41	39.72	24.71	25.24	24.59	79.3	108.71	43.56	71.41	68.26	100.7	58.9	58.8	63.04
CPOX	39.8	23.54	28.76	49.41	23.61	30.26	23.51	39.79	23.19	26.63	4.33	2.08	2.47	1.17	2.85	1.81	3.05	3.15	2.5
CLDND1	62.91	58.27	50.19	85.06	69.74	75.38	66.33	78.58	49.46	82.9	144.29	172.24	131.61	108.86	138.16	117.36	151.89	131.74	126
MOK	11.11	10.98	31.58	14.06	10.49	28.7	8.78	11.18	7.69	16.32	22.74	10.29	2.43	2.61	15.19	38.24	3.87	1.85	3.07
HSP90AA1	144.13	194.95	194.96	245.55	135.96	279.11	163.57	144.67	162.23	247.17	275.85	217.99	206.13	303.17	236.61	496.39	140.56	183.39	161.77
RBL1	5.91	7.94	13.08	6.17	7.14	11.58	5.76	6.49	11.21	4.28	2.14	2.2	2.74	2.75	1.89	1.62	3.13	2.65	3.69
DLGAP4	23.03	40.88	24.46	29.02	34.72	38.78	27.4	33.18	22.52	34.59	12.93	13.02	11.44	9.37	15.93	10.92	7.33	11.77	8.94
IGSF9B	1.06	0.81	0.83	3.49	2.76	0.89	0.22	0.2	1.1	0.87	0.01	0.11	0	0.06	0.12	0.37	0	0	0
CFHR2	1	2.26	2.95	2.99	3.56	2.17	1.93	3.26	3.71	2.73	0.33	0.24	0	0.23	0.07	0.12	0.04	0.17	0.11
NDC80	3.23	6.65	5.79	4.23	6.09	6.75	4.62	3.23	6.62	3.52	11.76	12.1	10.06	30.56	11.33	6.4	17.31	16.03	21.37
AP4E1	3.15	4.98	3.57	3.28	4.91	5.47	4.51	3.15	5.19	5.51	2.61	3.77	3.89	4.31	2.25	3.56	2.63	2.56	3.9
RSBN1	9.14	11.32	10.78	10.34	8.87	14.02	9.51	10.56	10.25	8.23	6.7	9.61	3.41	5.45	6.45	9.15	7.43	5.04	5.29
MAGI3	26.99	28.25	23.9	23.19	35.33	33.78	33.58	21.84	28.81	20.65	3.36	4.65	2.32	3.05	4.7	3.86	2.46	2.79	2.5
CXCL2	37.65	6.8	1.4	8.25	2.59	2.66	0.23	22.33	0.19	13.8	5.55	1.43	3.99	7.45	5.76	4.23	4.32	7.27	6.72
AFP	0.75	0	0	0.18	0	0	0	0	0	0.02	0	0.15	0.24	0	1.2	0	0	0.05	0
COL4A4	0.15	0.25	0.37	1.04	0.51	0.41	0.24	0.27	0.49	0.14	0.22	0.01	0	0.06	0.14	0	0.02	0	0.04
TCF7	4.18	11.71	9.51	8.96	20.26	13.49	8.29	8.05	12.31	5.52	3.14	2.03	0.59	1.85	3.23	7.05	1.2	0.83	0.72
OSTM1	15.24	15.83	19.36	28.59	14.32	23.81	12.42	16.73	15.56	18.65	9.88	10.32	8.95	11.04	11.95	9.85	7.94	6.28	9.17
CDH7	0.03	0.09	0.18	0.12	0.13	0.06	0.05	0.13	0.06	0.1	0.72	0.11	0	0.07	0.04	0.08	0.03	0.12	0
IMPG2	0.05	0.12	0.06	0.19	0.09	0.24	0.07	0.04	0.1	0.07	0	0.01	0	0.01	0	0.09	0	0.02	0.01
PCNP	48.5	55.17	43.24	56.78	54.89	64.56	63.64	41.51	55.26	38.92	124.68	185.64	91.64	115.9	150.46	168.42	103.61	101.45	118.24
EXD2	16.5	35.46	25.5	28.05	19.09	23.36	21.71	15.08	18.79	22.11	37.84	38.99	6.64	12.22	33.19	42.76	15.41	16.97	10.5
ARG2	5.56	6.75	5.67	6.3	8.58	5.29	6.93	10.93	7.45	13.78	12.02	13.4	13.75	17.75	6.76	16.43	21.17	17.69	12.13
MEF2C	2.26	3.17	2.34	6.59	15.45	7.62	4.64	3.54	3.34	1.18	5.03	2.67	3.22	1.6	1.78	2.27	1.68	1.23	2.46
PTPRC	2.08	5.94	4.61	7	11.45	15.69	5.88	6.91	7.5	4.13	13.3	3.16	0.79	7.2	3.81	6.85	0.57	1.02	2.7
CACNA1S	0	0	0	0.01	0	0	0	0	0	0	0	0	0	0	0	0	0	0	0
PKP1	332.76	270.04	182.2	435.51	346.3	303.64	386.54	313.34	489.7	665.74	59.07	47.53	197.65	143.55	40.44	29.09	129.91	165.25	199.35
UBA5	14.87	19.56	25.93	24.32	22.09	28.46	18.42	10.96	23.83	18.48	15.19	20.13	12.22	18.85	14.75	17.3	14.88	15.64	16.96
STK17B	10.24	15.15	9.97	10.26	8.49	20.12	5.46	11.45	7.87	8.13	89.35	114.91	31.28	71.1	129.53	103.62	65.13	48	56.34
CDC14B	5.99	13.71	6.4	8.28	3.81	9.55	1.48	6.99	2.22	4.08	4.45	5.22	0.46	1.53	3.28	6.54	0.29	0.44	0.8
ZNF510	1.97	5.91	6.52	4.09	6.34	9.14	4.94	2.63	2.96	3.65	2.53	1.58	0.6	0.66	2.34	2.2	0.47	0.64	0.56
LRP2	0.05	0.01	0.13	0.02	0.03	0.08	0.02	0.05	0.01	0.27	0.03	0.18	0	0.01	0.03	0.13	0	0.1	0
ZNF506	4	15.88	13.86	10.2	18.63	19.1	10.26	10.36	14.96	8.92	18.04	18.3	5.9	7.55	8.63	15.04	7.77	9.61	10.52
JMJD4	14.54	17.49	23.64	21.22	15.75	13.8	11.29	16.28	19.97	11.36	7.83	8.94	4.61	7.58	9.9	10.01	4.93	6.19	7.57
DUSP12	8.2	12.91	10.22	10.97	8.47	12.26	6.94	7.29	8.38	6.43	31.66	51.16	19.54	35	38.99	41.53	21.97	21.3	28.75
AACS	36.03	42.96	52.23	42.44	44.35	40.89	43.44	54.08	59.54	53.93	18.93	24.74	21.6	21.13	16.45	21.64	16.12	25.02	27.04
DELE1	30.52	61.37	58.21	46.96	45.88	52.67	33.99	31.75	44.55	33.12	47.4	57.45	22.59	42.34	47.19	39.88	29.82	28.72	37.06
SLC13A1	0	0.01	0.08	0.04	0.02	0.01	0.01	0.02	0.05	0.06	0	0.01	0	0	0	0	0	0	0
CADPS2	2.02	6.8	5.39	3.68	3.16	8.98	2.06	2.55	1.84	2.06	3.93	4.05	0.57	2.08	3.5	4.95	0.65	1.01	0.89
PCDHB4	0.16	0.47	1.21	0.99	1.24	1.96	0.48	0.34	0.51	0.05	0.09	0.04	0.09	0.01	0.11	1.11	0	0	0
PCDHA6	0.59	0.07	0.22	0.25	0.17	0.09	0.02	0.07	0.17	0.05	0	0	0	0	0.07	0.03	0	0	0.03
PCDHGA2	0.55	0.87	0.63	0.67	1.31	1.2	0.54	1.3	0.55	0.71	0.26	1.03	0.34	0.05	0.11	0.47	0.19	0.18	0.14
HSPB11	8.13	22.34	15.49	10.69	18.8	24.36	15.78	8.3	12.27	14.46	55.56	56.39	29.67	41.42	76.5	85.31	31.25	30.62	33.2
PHLPP1	12.09	16.85	27.53	15.59	18.22	19.72	21.47	17.14	23.11	16.24	2.04	3.06	1.44	2.29	1.97	2.03	1.17	1.17	1.45
ATP8B1	31.9	34.63	23.58	30.11	15.68	37.29	21.23	50.68	21	27.88	16.74	16.21	3.34	5.57	11.85	14.33	9.06	7.8	4.94
IL12RB2	1.88	6.42	1.07	1.63	1.23	5.95	1.5	2.7	2.54	1.94	0.84	5.69	1.87	5.64	2.98	5.17	4.53	2.4	4.86
SMARCD3	8.82	15.11	21.68	11.84	29.03	10.71	10.3	15.12	15.11	11.01	2.34	0.49	0.1	0.79	0.99	1.91	0.99	0.78	0.45
WDR70	8.48	17.75	15.54	10.63	20.08	22.1	12.39	9.44	13.38	13.76	31.12	37.32	18.89	28.36	25.98	30.64	14.35	15.81	20.54
FYB1	6.24	5.6	3.37	4.3	7.85	12.71	4.57	4.18	6.23	5.2	8.29	9.43	1.11	9.05	21.5	6.85	0.86	1.79	2.04
MPP4	0.32	0.99	1.38	1.1	1.25	0.86	0.55	0.93	1.64	0.91	0.1	0.11	0.06	0.8	0.07	0.05	0.13	0.2	0.13
STRADB	6.3	9.3	13.49	13.09	12.01	11.89	14.01	6.31	12.62	9.92	6.95	7.95	5.98	4.67	11.79	7.85	8.14	3.96	5.65
BZW1	175.42	108.69	69.56	76.23	78.99	96.95	83.32	139.97	84.44	119.62	263.57	348.84	366.59	330.17	314.61	197.41	384.11	356.05	441.14
PGR	0.01	0.06	0.11	0.37	0.56	0.15	0.09	0.04	0.05	0.06	0	0	0	0	0	0.01	0	0	0
C1QTNF3	1.27	2.88	3.53	2.31	3.58	3.86	1.24	1.05	2.97	2.24	0.74	0.49	0.79	0.3	0.53	0.42	0.07	0	0.32
ME2	13.72	11.71	10.79	10.47	8.62	15.25	7.28	14.95	10.71	9.12	17.3	15.39	7.18	10.47	18.67	22	15.77	12.12	17.9
C5orf22	3.79	7.54	3.01	3.72	5.31	7.01	6.15	3.13	5.07	4.94	31.2	27.5	12.3	25.37	20.42	36.45	21.16	20.06	16.23
CCNT2	10.44	18.57	11.18	7.91	22.51	19.27	17.07	7.2	14.01	9.22	20.27	23.56	12.37	18.87	20.12	27.25	11.36	13.4	14.08
FAM135A	26.94	30.15	19.87	34.58	42.73	30.79	41.92	29.39	41.67	42.56	27.03	27.39	30.2	31.71	18.77	16.24	29.52	29.39	37.54
COL19A1	0.05	0.11	0.13	0.32	0.18	0.39	0.04	0.16	0.31	0	0.06	0.04	0.03	0.02	0	0.08	0.03	0.01	0
EPB41L3	9.68	4.63	6.04	17.37	24.69	4.53	8.66	14.11	16.46	19.36	2.08	0.96	14.08	5.09	4.93	0.63	8.81	14.01	8.77
COBLL1	33.36	28.95	20.15	26.77	53.19	26.8	39.25	26.12	32.58	32.26	14.17	13.74	10.84	11.44	15.8	7.79	21.46	13.39	12.2
DLG3	23.88	42.65	50.63	31.09	39.62	35.59	34.06	32.2	37.32	34.12	42.49	47.24	11.5	25.99	35.32	44.79	21.14	22.4	21.77
KCNK2	0	0.38	0.09	1.08	0.07	0.12	0.06	0.1	0.14	0.21	0.28	0.04	0	0	0.12	0.2	0	0	0.1
SERTAD4	1.89	10.38	5.71	6.02	3.44	10.06	3.66	5.2	7.17	5.31	5.81	4.09	0.83	2.59	3.5	6.41	1.3	1.81	2.32
TRAF5	0.65	4.87	2.5	3.4	5.23	5.67	2.15	1.28	1.88	1.09	1.35	2.5	0.39	1.08	0.75	1.72	0.46	0.56	0.73
MRPL22	27.12	28.1	45.07	30.01	28.32	32.2	24.08	25.58	38.12	23.87	139.03	143.72	105.18	161.01	152.53	147.15	134.14	159.81	145.03
GEMIN5	4.08	6.99	6.41	5.59	5.02	7.88	4.93	4.25	6.46	4.26	5.02	5.76	2.16	4.59	4.54	4.74	3.53	3.29	3.39
OPRK1	0.29	0	0.03	0.01	0.03	0.02	0	0.02	0	0.07	0.01	0.02	0.02	0	1.35	0	0	0.01	0.01
NFE2L1	82.06	120.82	97.3	155.96	62.93	177.9	56.23	116.28	78.88	114.54	29.2	40.67	10.85	24.68	36.71	37	13.2	14.08	17.3
SEMA5B	0.37	0.85	0.16	0.9	1.43	0.46	0.26	0.31	0.34	0.68	0.19	0.21	0.06	0.15	0.04	0.13	0.12	0.02	0.17
GSK3B	18.04	23.61	14.65	24.76	19.89	29.53	17.49	21.77	18.18	23.33	7.04	6.88	6.3	7.12	5.54	7.29	6.14	6.34	7.33
ITGB5	63.99	78.78	65.8	176.66	53.75	82.77	51.81	52.17	88.68	92.24	6.86	6.48	7.91	5.13	7.6	9.58	3.96	5.36	3.64
ERC1	34.37	41.79	74.07	47.59	69.18	56.06	49.86	40.49	69.88	50.5	7.95	10.55	8.11	9.5	5.3	5.59	10.27	9.71	4.37
XPO1	23.23	37.53	27.93	27.76	36.51	40.93	31.36	24.11	25.51	31.24	37.31	42.47	21.64	36.53	35.8	38.77	27.66	28.54	27.66
LINC01587	4.03	0.43	2.08	1.03	1.71	0.74	1.29	1.48	0.73	0.73	0.55	0.6	0.38	0.19	2.55	0.18	6.33	1.9	0.69
RNF13	16.61	28.64	11.69	21.28	26.63	33.48	19.51	19.91	14.43	19.54	160.69	186.21	75	96.34	170.63	208.2	92.87	88.19	106.1
TRPM3	0.28	0.85	1.05	0.97	1.35	0.35	0.34	0.78	1.22	0.74	0.08	0.07	0.02	0.05	0.15	0.27	0	0.03	0.04
PALB2	6.5	15	7.9	9.98	7.41	14.83	6.42	7.41	8.96	11.54	11.36	15.63	8.48	10.68	8.89	10.02	6.83	7.34	8.84
DOP1A	10.78	26.57	18	13.07	19.09	37.2	17.26	17.12	16.91	18.78	3.55	3.09	1.27	2.42	3.6	5.25	1.68	1.29	1.91
LYRM2	6.96	17.08	11.18	11.69	12.99	18.06	10.95	7.04	9.89	12.41	94.42	111.71	61.17	84.3	104.81	157.89	47.21	59.82	54
BCKDHB	10.25	13.6	22.13	17.66	15.57	15.93	13.5	6.41	14.74	9.74	12.5	20.71	5.23	9.04	11.95	13.09	5.76	4.88	6.85
KAT6A	14.97	28.4	19.24	17.85	26.58	31.03	24.07	26.16	25.06	19.96	2.74	2.75	1.11	2.67	2.23	3.49	1.27	1.45	1.53
TUT7	21.22	23.28	22.89	17.42	39.76	27.47	33.41	25.62	24.98	27.39	16.56	13.68	18.72	23.38	12.95	12.4	13.49	17.87	17.91
ULK2	2.58	5.63	9.79	3.95	5.69	8.68	5.41	2.93	7.15	5.7	1	1.59	1.33	1.03	0.69	1.5	0.5	0.87	0.84
GRHL2	32.96	53.46	49.54	33.78	41.57	60.43	37.73	30.44	44.56	27.83	14.88	26.46	9.48	24.95	50.43	34.64	21.59	13.99	20.01
TNPO1	17.8	23.64	28.14	20.04	19.9	22.69	19.98	18.62	27.12	27.27	24.88	30.81	18.46	24.48	35.13	29.04	18.77	19.17	22.87
PLOD1	24.27	22.71	15.89	15.16	13.37	22.18	11.92	39.06	16.42	15.62	27.09	29.05	25.03	24.73	25.48	21.5	28.92	31.58	36.3
P2RX5	0.39	0.46	0.56	2.28	1.45	0.99	0.94	1.47	0.93	0.48	0.44	0.24	0.22	0.43	0.06	0.25	0.23	0.09	0.16
ITGAE	11.24	16.62	16.18	10.89	21.85	22.62	17.79	10.21	23.03	15.74	53.64	49.82	41.97	57.17	62.59	55.81	53.41	61.28	60.16
DIS3	12.81	18.52	22.64	23.4	13.72	18.24	15.81	22.55	13.82	14.96	13.51	12.26	8.45	12.28	10.79	12.36	8.44	11.33	11.45
PIBF1	3.07	11.76	9.17	6.78	11.15	14.9	7.56	6.86	7.66	4.96	13.67	13.77	3.89	5.13	11.2	20.48	2.83	4.98	5.41
TDRD3	4.12	11.87	8.86	6.55	13.99	12.97	12.04	4.17	10.55	5.98	9.01	12.01	5.96	8.76	7.8	12.48	4.53	5.84	4.79
AC000061.1	0	0	0	0	0	0	0	0	0	0	0	0	0	0	0	0	0	0	0
NUFIP1	2.05	3.38	2.7	2.43	2.33	3.17	2.3	1.81	2.83	2.39	2.59	4.13	2.26	3.27	2.47	3.55	3.12	2.68	2.84
PDS5B	10.34	16.79	13.89	14.66	21.1	18.39	10.06	7.44	15.63	13.87	13.37	25.03	8.97	10.2	8.64	11.54	12.42	10.19	8.99
OXCT1	8.94	13.22	11.72	8.57	23.79	12.12	31.32	9.13	20.03	19.46	23.9	17.16	42.51	36.13	14.34	19.47	42.98	49.98	41.56
RRAGB	3.46	9.76	6.62	7.53	9.17	12.06	5.2	4.99	5.12	4.78	13.77	18.73	5.33	6.34	16.87	22.52	2.82	4.61	4.97
EPYC	0.04	0	0	0.08	0.06	0.02	0.03	0	0	0	0	0	0.03	0	0	0.07	0	0	0
CYLD	23.98	21.06	22.55	25.52	27.07	32.22	24.81	24.98	25.18	30.54	26.85	23.31	15.85	30.72	25.64	24.55	16.91	23.01	21.5
SLC27A5	3.71	10.58	15.43	9.56	11.86	9.31	8.13	8.03	10.23	6.35	7.62	7.08	2.7	5.89	11.06	8.6	4.08	3.97	4.79
ZNF324	10.03	13.9	13.22	11.97	13.71	11.22	10.24	13.56	14.15	11.91	4.61	5.67	4.96	5.02	5.92	5.74	3.87	5.03	4.34
ZNF671	0.94	4.32	4.21	2.44	5.84	6.79	1.6	1.66	3.89	1.96	3.45	9.6	3.05	1.08	0.61	5.73	0.84	1.69	2.65
ZNF416	3.34	4.95	4.71	3.6	6.6	7.08	6.52	4.46	6.1	6.2	3.28	4.7	4.84	2.01	2.49	3.06	1.45	3.58	3.46
ZNF586	7.74	15.49	15.15	14.67	19.18	18.27	10.17	13.03	12.42	13.63	10.56	13.89	4.21	7.84	6.7	10.53	5.53	5.45	5.08
ZNF446	6.61	16.02	20.5	14.32	13.42	11.41	8.66	9.32	16.32	8.92	4.04	3.64	1.08	1.76	4.73	6.02	1.27	1.53	1.33
ZNF264	25.09	35.33	44.29	41.79	32.6	41.62	28.92	33.27	36.17	26.31	9.96	9.14	3.7	6.41	8.62	11.62	3.43	5.84	5.35
RPS5	806.85	944.24	912.11	577.38	766.02	886.71	759.61	830.87	720.54	554.3	1080.13	1376.68	1172.15	1095.29	985.92	1353.33	1239.07	1302.45	1529.98
FAT1	183.52	149.29	44.9	134.99	37.25	209.19	21.79	173.61	18.7	128.99	9.65	27.05	15.2	17.23	19.9	11.32	6.25	8.81	11.4
YTHDC1	78.76	75.34	90.59	67.05	81.6	86.52	92.02	120.08	85.62	68.18	26.9	24.31	19.12	22.04	23.77	19.77	11.96	18.24	16.77
CHMP2B	26.03	19.09	18.77	32.24	22.3	23.49	23.74	21.14	18	27.73	51.46	51.87	47.86	38.86	51.09	52.96	39.09	47.63	48.56
SMAP2	11.12	12.74	18.26	17.51	13.02	17.8	10.89	16.48	14.07	11.2	13.04	10.56	3.9	8.68	9.93	18.99	5.51	5.67	7.48
PPIE	19.18	35.96	40.72	23.25	31.35	40.16	25.63	20.67	27.98	16.45	105.12	128.14	48.64	74.56	99.44	138.12	59.03	69.83	87.75
ZMPSTE24	17.46	21.96	17.85	19.98	16.73	24.03	18.91	13.26	16.45	24.41	67.89	77.52	37.05	74.21	67.57	87.09	55.55	60.63	52.85
STARD7	50.87	76.82	57.2	46.58	40.75	83.33	43.97	38.89	58.78	43.24	46.65	52.36	18.84	35.25	66.6	65.37	20.44	26.24	23.81
NOA1	21.73	31.85	30.58	21.96	15.21	28.76	16.81	25.88	22.49	17.91	11.48	9.61	5.85	5.5	12.24	17.52	5.17	5.71	7.14
REST	13.17	19.21	19.83	15.84	14.61	20.71	14.54	13.05	13.81	13.92	28.12	32.78	14.24	16.99	26.06	39.18	16.54	15.33	15.56
HAL	2.04	1.44	1.02	0.31	3.88	1.4	6.18	1.98	3.63	1.05	0.43	0.07	4.18	1.85	0.28	0.26	0.05	0.87	0.25
SSH1	21.53	21.57	12.77	20.65	17.04	25.1	11.71	30.03	14.47	15.89	1.97	3.99	2.2	1.66	2.8	2.51	3.5	2.51	2.1
GSTP1	1989.39	1348.61	2455.18	2383	1236.31	1056.54	1362.21	1131.49	1787.82	1247.67	3096.34	4633.03	5144.51	3839.17	4922.73	3093.59	4302.28	4227.63	4448.55
APLP2	258.81	214.96	181.9	233.45	131.46	231.67	131	250.87	128.87	198.78	96.57	141.23	48.94	68.75	143.27	128.12	67.19	70.5	67.19
FAM234B	3.13	3.88	3.26	3.9	3.36	3.5	2.6	3.32	2.52	2.7	9.98	10.55	2.75	6.82	9.34	22.5	7.04	5.41	4.45
SLCO1A2	0.34	0.73	1.07	2.15	1.67	2.43	0.85	0.49	0.44	0.77	0.73	0.43	0.3	0.69	0.36	1	0.07	0.36	0.56
WBP11	13.34	24.72	15.5	13.52	16.86	22.88	17.93	16.26	16.17	15.35	64.11	72.46	39.09	49.35	54.07	64.36	48.79	40.04	50.17
EIF3I	111.66	98.58	102.18	81.12	93.23	102.55	99.82	94.18	97.81	81.44	122.88	140	127.07	164.98	133.26	145.19	162.9	173.94	180.11
NKAIN1	0.78	0.04	0.06	0.25	0.2	0.09	0.08	1.2	0.15	0.22	0.05	0.01	0.8	0.1	0.03	0	0.45	0.49	0.69
COL16A1	33.97	29.23	42.74	19.8	51.88	26.88	25.23	29.15	17.7	27.48	1.61	0.64	0.52	0.4	0.52	1.29	0.39	0.69	0.75
TXLNA	31.79	59.36	52.11	50.05	39.69	63.2	42.49	34.68	51.35	44.6	82.77	107.89	74.88	77.75	86.82	113.79	61.78	70.83	75.38
APOB	0.01	0.02	0.02	0.02	0.02	0.02	0.01	0.01	0.01	0.02	0.01	0	0	0	0	0	0	0.01	0
NCOA1	10.9	15.05	8.91	10.43	24.47	15.39	20.49	9.96	18.39	15.65	3.78	4.1	5.67	5.59	3.03	4.55	3.09	4.75	3.77
AGBL5	10.52	20.7	19.56	12.08	16.11	18.45	12.23	9.64	13.36	10.39	9.31	12.38	4.19	5.96	10.45	16.06	4.68	4.28	5.01
EFR3B	0.14	0.81	0.32	0.76	0.66	0.52	0.25	0.29	0.3	0.36	2.34	1.51	3.67	1.28	1.25	4.09	0.81	1.91	3.4
KIF3C	10.16	1.11	1.96	3.09	4.05	3.44	0.81	7.8	2.19	3.54	0.57	0.12	0.1	0.13	0.41	0.3	0.33	0.37	0.29
RAB10	608.42	174.4	299.94	484.2	279.33	212.1	338.71	399.51	387.53	436.22	183.79	176.64	327.85	251.29	241.49	116.48	363.39	361.11	393.39
GCKR	2.18	0.16	0.23	0.41	3.96	0.07	1.5	0.22	1.26	0.58	0	0	0.19	0	0.02	0	0	0.12	0.06
HADHA	76.51	82.37	83.81	59.06	92.98	93.84	122.05	68.34	85.8	76.34	121.72	142.5	95.99	136.1	120.92	136.91	117.41	133.01	134.13
MAPRE3	13.89	13.55	14.19	14.82	7.33	13.83	5.76	13.4	5.45	7.71	5.59	2.66	1	1.01	9.46	11.7	0.74	1.54	0.67
CAD	25.77	34.62	42.82	28.19	33.67	32.72	24.88	21.6	42.43	27.61	4.92	6.14	5.8	6.69	4.73	4.26	5.79	4.69	4.66
CD59	358.37	260.84	235.55	296.84	298.9	489.23	355.99	323.78	430.65	437.93	640.58	640.03	435.78	459.44	587.86	1201.42	427.32	459.08	560.52
CD82	173.54	196.11	292.96	223.34	182.8	232.87	196.58	158.35	249.2	199.15	479.11	573.24	495.18	339.4	376.9	476.57	301.61	403.54	389.12
BCORL1	3.45	5.76	4.15	2.94	7.41	6.01	4.82	8.12	3.41	3.84	1.79	2.03	0.74	1.71	1.17	1.92	1.25	1.05	0.65
ATRX	12.72	29.45	15.27	17.4	33.13	42.72	25.82	16.1	23.14	20.57	51.26	66.34	19.19	54.7	40.53	62.56	14.38	18.53	20.68
AK6	8.85	15.26	9.97	8.03	12.7	13.54	10.53	6.79	9.47	5.38	97.02	106.57	56.97	76.55	92.13	117.89	65.96	78.08	83.38
FCN1	0.1	0.06	0.13	0.11	0.39	0.1	0.09	0.04	0.07	0.08	0.23	0.06	0.02	0.11	0.3	0.23	0.04	0.16	0.14
MYNN	3.48	7.38	5.05	7.12	4.88	9.94	6.2	4.68	5.05	4.46	23.65	30.52	16.45	19.33	21.11	26.99	14.82	17	19.91
MECOM	17.2	45.84	29.39	33.17	28.98	44.65	35.86	20.85	29.22	26.42	36.35	44.46	5.33	14.64	29.94	53.18	10.24	12.87	5.91
SCAMP1	16.04	12.2	6.67	9.1	10.11	16.59	13.89	7.91	7.51	15.75	73.25	85.8	59.53	69.31	96.1	111.27	62.53	64.44	69.07
PREP	16.27	19.17	13.3	15.28	11.93	22.18	15.43	14.45	15.55	17.22	9.8	17.89	10.45	8.12	13.33	14.71	7.12	7.44	6.18
HACE1	4.41	4.91	7.5	7.56	11.87	6.89	12.06	7.78	10.89	10.16	5.25	2.87	2.82	3.49	1.98	3.59	3.82	3.02	4.04
SEH1L	18.25	28.5	22.39	19.89	24.75	29.21	19.19	24.13	40.72	22.44	42.44	66.18	37.64	54.78	48.75	45.99	55.71	44.01	45.03
WDR47	14.06	12.37	8.67	9.21	11.27	15.31	10.93	18.3	14.9	11.99	7.49	6.2	5.1	7.25	6.64	8.64	6.11	4.93	6.42
WDFY1	23.92	28.21	18.5	20.01	14.54	35.27	17.51	33.17	16.98	19.69	53.66	67.09	31.07	37.37	40.77	59.81	38.14	36.2	32.16
OVGP1	0.55	4.6	2.32	1.62	3.24	3.5	1.37	2.04	1.4	1.46	0.46	0.93	0.18	0.13	0.61	0.94	0.04	0.07	0.1
SLC25A24	13.77	12.34	13.6	10.52	8.31	13.94	7.9	7.76	8.49	10.86	22.84	37.72	14.2	14.66	20.57	29.05	23.83	16.97	14.57
MAP3K4	20.61	34.81	21.91	25.97	34.67	23.43	31.55	23.73	30.76	25.36	10.68	12.21	5.24	5.35	5.55	8.72	6.25	6.86	6.39
PILRA	2.59	4.73	4.81	5.06	2.51	2.01	0.9	1.06	0.67	0.41	2.36	0.81	0.18	3.84	2.51	4.89	0.08	1.11	3.37
IGSF9	20.49	53.88	29.39	41.55	19.03	38.25	17.74	39.26	17.91	24.09	5.07	5.98	2.76	5.13	3.71	4.08	3.12	3.76	4.35
ABCB1	0.34	1.87	2.2	3.97	7.09	4.91	2.53	0.78	1.34	1.57	0.99	0.26	0.33	0.37	0.31	1.04	0.11	0.15	0.15
ZNF213	8.03	13.41	16.58	12.8	11.32	12.5	12.32	10.21	18.04	12.49	0.82	1.71	0.83	0.87	1.35	1.05	0.4	0.78	0.63
AKR1B1	148.4	47.81	47.57	50.6	44.51	42.04	27.27	46.58	43.15	46.32	34.01	27.88	26.7	35.07	169.74	49.43	31.36	44.05	31.62
CPNE3	44.2	50.34	82.31	80.21	66.28	42.33	64.79	73.43	114.09	78.8	123.58	128.26	66.69	81.13	97.52	96.47	151.37	115.3	102.59
RRN3	9.34	15.96	9.54	9.11	12.35	17.93	9.93	10.1	10.34	8.79	24.53	30.49	14.13	17.93	26.44	29.69	19.94	17.53	19.37
CTTN	426.97	364.98	508.59	502.72	424.02	386.41	386.3	376.86	450.78	408.93	934.02	1091.82	786.63	973.21	1198.79	815.78	864.14	1037.84	977.39
WNT11	0.48	0.53	0.39	1.25	4.81	3.36	0.42	0.39	0.46	1.64	0.2	0.07	0	0.1	0.26	0.3	0.03	0	0.11
MTIF2	11.91	20.07	20.29	14.26	21.51	21.74	19.98	12.94	20.93	14.11	24.56	24.68	13.84	22.97	21.06	27.27	18.9	19.25	17.46
DDHD2	10.65	22.14	15.17	14.36	20.88	24.06	14.57	13.04	15.73	10.35	8.37	9.91	5.74	6.48	6.61	10.72	6.56	4.27	8.7
TTC39A	34.04	14.74	27.97	17.61	28	16.06	29.06	10.41	34.27	32.54	6.08	5.41	10.79	11.96	8.01	6.02	13.29	15.08	12.71
EPS15	15	21.84	24.32	17.08	41.97	31.15	35	16.12	26.02	25.99	17.34	21.91	14.19	20.06	16.34	18.96	13.63	14.74	14.6
ORC1	3.79	4.96	2.18	1.92	2.59	3.81	3.11	3.07	4.01	2.66	3.71	4.49	5.01	8.1	3.51	2.77	7.59	5.29	6.55
MGST2	60.18	100.88	69.75	48.21	135.37	108.73	130.33	59.96	86.46	58.06	171.28	194.09	98.32	139.87	201.67	174.23	134.53	138.91	129.71
CHERP	25.66	42.92	46.62	29.36	39.92	56.72	38.24	29.56	35.98	29.31	5.76	4.72	2.67	3.3	4.88	5.4	3.06	3.08	2.94
ATG16L1	16.54	21.77	19	15.84	18.37	20.53	19.35	18.37	20.06	16.9	16.33	18.08	8.4	14.45	17.75	20.61	8.92	10.74	10.27
USP40	20.75	31.34	18.98	6.12	31.68	40.46	20.79	4.6	33.39	21.72	7.72	9.31	7.37	13.5	15.96	14.63	9.89	9.89	8.51
POMGNT1	21.68	52.43	41.03	30.65	33.69	42.42	19.36	25.28	26.37	18.47	20.96	31.52	12.92	20.95	22.66	34.16	11.05	13.01	15.79
RAD54L	4.07	7.96	6.65	4.1	8.81	7.93	6.2	5.48	14.27	4.77	4.16	3.76	4.9	8.42	2.54	2.45	6.85	5.53	6.72
MAST2	9.5	33.56	26.78	13	19.79	24	9.04	10.83	15.42	13.03	1.58	2.11	0.93	1	1.98	3.85	0.68	1.01	0.56
DNAJA1	24.97	34.8	35.37	30.59	34.67	56.92	30.52	37.92	26.84	39.78	255.5	239.07	115.34	179.21	209.99	427.63	114.07	150.44	139.06
B4GALT1	53.87	68.7	59.28	49.62	71.09	74.82	107.99	85.06	84.46	99.99	260.91	374.99	198.35	125.11	258.56	293.59	194.07	127.64	138.89
CHMP5	33.88	29.51	41.71	32.65	26.84	47.25	36.8	46	31.23	37.8	90.81	96.73	75.51	66.06	108.77	134.29	55.24	67.82	72.56
NFX1	17.85	34.82	26.78	23.89	28.19	38.11	26.43	23.69	28.1	24.74	27.64	36.28	19.76	26.55	30.41	40.09	14.91	19.97	23.51
AQP6	0.39	2.79	1.17	1.17	0.48	0.94	1.58	0.67	1.02	1.44	0.17	0.35	0.03	0.11	0.3	0.2	0.06	0.14	0.05
DIMT1	7.07	13.6	16.01	6.93	12.21	12.82	9.02	6.79	10.26	7.46	25.9	27.23	11.03	23.6	21.18	30.24	12.22	13.91	14.28
IPO11	5.06	7.57	7.97	5.67	7.75	8.57	6.07	3.86	7.58	6.85	26.46	15.62	5.88	14.5	15.56	65.57	9.82	9.76	10.25
FOLH1	2.07	1.61	2.97	4.19	0.34	4.67	0.38	6.65	3.54	3.43	5.58	5.94	1	4.52	4.94	11.67	1.01	1.8	0.37
EIF2AK1	17.88	27.52	24.91	23.58	21.51	34.94	21.2	13.23	23.14	19.21	22.44	45.16	14.32	28.83	39.42	44.22	20.92	20.63	24.35
NME8	0.13	0.01	0	0.08	0.03	0	0.08	0	0	0	0.02	0.02	0	0	0	0	0	0.12	0
EPDR1	1.38	0.3	0.18	2.92	0.58	0.96	0.07	0.08	0.31	0.22	0.43	0.63	0.11	0.11	3.86	0.54	0.17	0.05	0.19
SNX10	0.71	0.51	0.13	0.49	0.29	1.71	0.75	0.25	0.5	0.55	1.94	2.05	1.1	3.82	1.98	2.05	0.99	1.26	4.33
SEPHS1	11.07	25.88	16.45	13.57	16.4	21.94	15.61	10.37	20.88	12.85	12.15	14.02	11.65	15.43	13.46	14.77	16.43	16.31	17.03
MRPL28	30.56	36.48	39.85	28.5	31.53	29.88	30.16	38.23	33.3	21.8	41.29	49.53	25.15	34.9	49.87	40.48	40.71	37.29	32.63
HBQ1	0.11	0.24	0.15	0.71	0.67	0	0.34	0.37	0	0.45	0	0	0	0	0.11	0	0	0	0
ITPKC	80.1	85.13	113.41	93.07	99.81	79.84	120.85	148.48	108.93	112.19	9.73	7.86	9.01	8.42	8.67	5.66	5.21	6.54	9.09
CEACAM6	153.99	306.57	217.12	252.67	116.69	365.24	156.43	123.44	192.7	68.09	532.89	577.22	266.63	324.71	701.54	328.32	301.15	866.6	280.66
FAT2	98.41	174.53	89.73	144.85	99.25	198.96	110.03	105.83	126.33	114.99	3.2	5.94	2.09	3.97	4.34	4.4	3.91	2.35	2.64
RBM22	16.89	31.24	19.84	16.64	19.54	28.89	19.41	15.74	22.53	19.87	53.95	73.14	34.04	55.45	60.15	71.85	38.61	37.55	47.45
TMED2	157.73	149.54	159.41	149.09	96.06	127.67	120.86	146.18	128.88	114.87	285.31	362.51	208.97	282.89	331.69	294.84	229.71	265.29	276.34
ERO1B	1.15	3.87	2.39	3.2	2.71	2.94	1.33	1.74	1.44	1.3	2.34	1.99	0.15	0.52	1.45	3.35	0.22	0.41	0.15
ZFAND6	23.81	23.55	17.28	19.71	22.26	30.57	20.17	21.65	17.65	32.33	139.95	129.57	140.2	87.21	126.39	112.55	62.1	90.1	74.34
HSD17B2	0.82	0.57	0.54	0.48	0.56	0.43	0.51	1.6	0.23	0.12	0.49	0.16	0.89	0.56	0.54	1.36	0.15	0.65	0.49
TXLNG	3.47	5.11	3.43	3.02	4.66	6.6	3.18	2.84	3.62	3.52	3.81	4.03	3.17	6.25	4.96	5.27	2.9	3.22	4.74
PPEF1	0.14	0.1	0.07	0.05	0.08	0.53	0	0.02	0	0	0.23	0.6	0.31	0	0.06	0.09	0.06	0	0.11
LAT2	3.08	2.55	4.59	5.45	6.94	7.6	3.73	4.82	5.61	3.27	6.97	3.19	0.89	4.54	3.81	6.4	1.31	2.16	2.21
HUWE1	88.55	117.17	92.76	87.54	105.52	129.37	115.11	94.45	108.68	105.59	8.85	12.74	8.24	13	8.42	8.25	8.37	5.83	8.03
ZW10	5.46	8.27	5.96	6.24	7.63	8.1	7.87	6.22	7.57	8.1	24.67	24.36	20.08	27.19	23.44	26.55	22.98	24.56	24.26
ALG9	6.3	10.89	6.57	6.81	11.83	10.25	8.65	7.63	9.96	11.12	10.62	15.17	9.48	10.94	8.95	15.76	13.19	10.8	12.71
MYBPC2	0	0.07	0.6	0.03	1	0.17	0.03	0.06	0.06	0.01	0.08	0	0	0.01	0.06	0	0	0.01	0.01
NOX4	0.81	1.51	0.13	1.81	0.14	2.06	0.13	1.14	0.42	0.74	1.04	1.4	0.58	0.25	0.79	0.57	0.2	0.16	0.89
ACOX3	25.61	29.89	51.27	32.47	59.25	34.83	56.5	25.69	65.97	44.98	19.34	17.01	19.09	26.36	19.4	14.42	19.73	27.6	24.26
MTMR2	11.34	8.52	11.75	10.5	9.97	10.71	9.23	5.02	8.6	6.76	36.05	40.14	24.53	40.05	41.63	65.25	38.1	35.9	33.33
PPP1R15A	256.87	74.44	127.92	60.09	71.47	115.56	76.86	211.47	49.82	123.31	43.75	49.82	44.75	49.88	47.17	69.77	35.82	53.63	56.08
HSD17B14	4.64	1.68	1.07	2.21	2.72	3.12	0.75	2.39	0.57	1.35	1.49	1.25	0.56	0.69	1.79	0.54	0.99	1.03	1.15
TRIP6	103.6	127.05	167.49	138.86	103.31	143.66	110.84	103.43	94.5	91.99	19.59	23.61	13.05	20.73	27.41	15.68	14.5	14.95	16.72
ACHE	0.31	2.48	6.73	1.99	3.51	1.59	1.87	2.27	5.34	3.51	0.16	0.12	0.03	0.07	0	0.09	0.03	0.03	0.05
FTL	3970.02	408.9	528.26	1380.32	493.1	479.7	377.39	459.38	365.6	319.78	1889.82	1356.92	477.67	834.93	9903.9	2088.13	561.63	1064.14	850.99
SRRT	72.97	129.54	122.98	84.3	135.78	130.11	92.01	102.24	129.24	96.75	44.69	40.79	26.39	49.5	48.57	46.19	41.71	49.46	37.67
BAX	104.14	57.44	62.22	80.56	42.32	67.74	46.88	65.92	49.22	48.26	26.21	32.18	23.83	26.13	49.9	28.17	23.51	31.65	32.21
NLK	3.38	6.88	5.2	6.51	4.62	7.6	4.16	3.84	3.78	4.33	3.14	2.82	1.14	1.98	2.71	6.19	1.43	2.09	1.58
PIGS	25.85	43.48	44.13	32.39	34.56	39.24	35.94	25.37	43.46	30.46	45.54	59.38	27.73	35.45	45.53	64.52	31.26	34.16	28.61
ADAMTS2	2.09	5	1.7	2.15	8.62	9.58	0.69	3.59	2.12	2.66	0.13	0.11	0.44	0.21	0.12	0.17	0.15	0.09	0.44
TMPRSS11E	126.82	43.76	74.77	151.19	121.4	68.7	286.2	184	211.42	190.02	89.15	29.73	211.86	84.34	28.57	5.72	129.36	183.75	211.46
ATXN7L3	53.52	72.02	88.04	73.39	71.1	69.85	58.72	74.28	87.55	70.38	4.9	5.64	4.26	4.34	6.43	3.39	3.6	3.4	3.85
PGS1	19.73	37.18	33.08	26.87	34.92	33.6	21.22	33.24	30.67	17.05	12.72	9.74	3.9	7.94	8.59	15.49	4.26	6.21	8.14
PSMC5	93.59	116.2	124.22	96.96	124.66	130.16	118.76	84.01	129.18	100.27	183.57	228.9	156.88	212.17	228.62	230.64	185.7	196.64	218.78
UIMC1	17.82	35.43	23.9	18.24	25.24	27.77	16.15	18.6	21.62	21.56	22.35	26.91	11.58	15.92	17.81	24.95	10.93	12.95	15.76
CETP	0.43	0.43	0.11	0.2	0.81	0.78	0.15	0.38	0.15	0.23	1.11	0.74	0.31	0.41	0.85	0.76	1.51	0.98	1.75
MMP2	11.32	22.61	9.75	16.92	57.43	53.01	12.2	8.99	6.91	12.32	7.93	5.75	7.96	8.44	7.39	6.95	2.75	4.53	12.86
MT3	0.06	0.33	1.16	0	0.3	0.28	0	0	0	0	1.65	0.46	0.4	0	0.78	5.69	0	0	0
LPCAT2	6.34	9.5	6.83	7.68	7.02	14.74	8.93	4.67	6.77	11.4	4.62	6.11	6.3	6.43	6.24	4.11	3.79	7.37	9.3
GNAO1	0.36	0.91	1.82	2.32	4.66	2.65	1.68	1.07	2.26	0.51	0.15	0.03	0.06	0.21	0.07	0.05	0	0.01	0.15
OGFOD1	12.53	20.93	17.54	12.73	25.11	22.88	25.67	14.24	28.13	22.08	31.53	36.1	23.36	35.47	27.36	34.17	33.23	33.62	36.39
SH3BP2	177.62	67.95	39.21	56.92	88.12	61.43	22.95	205.26	55.23	63.72	4.17	4.47	2.58	3.63	2.83	2.23	5.48	3.96	6.17
NOP14	18.73	28.39	24.63	21.37	19.17	28.45	19.48	22.24	27.63	20.48	16.86	17.62	14.3	20.82	15.22	15.52	12.5	14.65	18
ADD1	104.51	114.23	123.87	99.95	148.34	125.22	109.84	87.15	131.54	115.29	81.32	80.43	46.26	64.29	74.75	93.15	49.3	46.89	50.06
L2HGDH	4.6	7.75	6.71	5.59	8.84	6.98	8.27	4.84	8.67	6.1	6.62	5.5	6.42	4.1	4.7	6.53	5.89	6.53	5.36
TXNDC16	0.63	2.26	3.93	1.68	1.04	1.76	1.56	1.11	1.69	2.36	2.96	2.2	1.7	2.62	1.52	2.46	1.37	1.53	1.71
RTRAF	26.12	29.2	19.6	15.04	20.85	23.17	25.1	20.87	22.9	20.37	198.69	220.37	153.47	207.24	245	233.15	177.72	189.31	203.29
NID2	6.31	5.58	1.26	3.73	7.74	4.59	1.45	3.15	1.15	3.36	0.8	2.11	1.09	0.71	0.94	0.61	1.99	1.11	2.89
GMCL1	6.35	7.56	12.81	10.05	5.53	6.57	5.78	8.12	8.63	6.46	10.79	10.46	5.79	7.28	9.54	14.27	6.99	6.44	6.67
SF3B2	105.15	140.68	194.61	136.64	110.74	153.88	113.52	140.53	148.72	113.71	197.18	195.23	102.56	157.7	189.21	287.78	131.28	143.9	149.38
KLHL42	5.09	10.65	7.59	8.78	7.71	9.63	5.2	5.38	7.84	6.64	1.61	2.26	2.15	2.52	2.59	2.42	1.66	1.62	1.21
GNAS	575.11	521.49	603.37	664.73	402.26	580.72	535.11	526.12	606.62	655.79	123.17	173.52	119.77	111.37	145.02	142.77	95.94	116.2	119.96
DNM1L	12.51	20.39	18.84	16.44	24.35	23.01	18.72	12.46	21.3	20.78	36.26	37.36	28.64	43.79	29.4	33.95	28.77	35.17	35.45
PTHLH	48.33	22.2	0.92	8.12	3.52	65.48	1.47	88.64	1.73	18.6	70.32	242.9	91.8	51.61	157.93	133.28	70.87	74.56	96.44
PHACTR3	0.05	0.32	0.1	0.13	0.08	0.37	0.09	0.01	0.1	0.1	0.05	3.07	0.81	0.04	0.22	0.39	0	0.02	0.07
ERGIC2	16.9	22.88	12.38	9.41	21.18	23.23	20.99	12.02	14.96	20.47	164.5	206.96	128.24	173.76	216.55	199.81	122.59	130.58	149.65
TFAP2C	12.78	19.61	21.18	13.7	25.46	25.38	27.8	11.72	30.09	14.45	25.85	44.94	44.1	52.7	37.04	34.2	39.87	31.17	49.25
AURKA	8.47	9.32	9.46	7.08	7.84	8.25	6.88	7.24	9.75	6.1	16.01	20.32	14.2	43.21	19.97	10	33.88	28.63	34.83
CASS4	0.89	0.33	0.47	0.41	0.87	1.29	0.45	0.46	0.56	0.27	0.49	0.19	0.03	0.36	0.41	0.32	0.02	0.28	0.35
PIR	43.82	31.41	30.8	28.55	19.53	27.94	28.33	15.61	20.72	16.41	87.48	46.94	15.04	39.42	164.31	104.63	27.34	31.62	19.87
AAMDC	9.42	22.6	35.11	13.03	28.07	35.24	22.89	16.05	26.65	19.26	34.22	43.47	20.05	25.77	32.1	61.17	12.21	19.81	17.19
RFX2	7	17.69	34.99	8.71	9.93	18.23	12.81	16.25	9.88	12.8	21.37	16.83	5.74	11.78	18.5	48.43	4.54	5.88	7.33
METTL2A	8.59	13.76	11.85	8.56	9.27	14.7	9.18	8.89	10.79	9.26	21.02	23.54	10.65	16.89	22.49	26.6	12.62	16.2	16.45
SULT2B1	168.07	69.08	76.96	66.77	184.02	53.45	183.98	172.18	227.42	206.22	101.05	51.01	301.44	201.87	48.75	20.16	210.1	278.05	244
ALG6	3.4	6.57	3.37	3.98	4.58	6.35	5.01	2.69	5.43	3.98	33.53	36.66	18.72	30.89	33.94	41.39	20.8	25.33	21.39
CNOT3	25.95	37.88	26.89	28.94	37.39	31.41	34.04	33.29	33.32	26.78	1.72	2.72	1.77	2.67	3.9	1.6	2.12	2.62	1.24
GP6	0.99	1.73	0.5	1.12	2.51	1.26	5.76	1.68	2.57	2.58	0.44	0.4	0.08	0.06	0.44	0.88	0.1	0.09	0.05
PTPN4	6.13	11.36	10.83	14.25	10.83	10.42	4.6	5.8	11.17	10.64	3.17	4.63	1.72	3.89	3.21	4.3	1.81	1.98	2.25
DDX18	15.73	33.15	14.64	16.69	22.38	31.37	20.02	14.77	19.76	22.06	40.55	59.26	32.53	51.11	52.72	54.41	40	43.65	44.05
KHSRP	152.73	212.68	168.02	165.13	175.88	223.28	160.93	186.19	173.02	150.74	8.89	8.18	6.33	8.12	11.99	7.09	10.45	7.56	6.87
GNA11	41.95	70.39	67.48	50.25	61.44	66.22	48.03	53.97	70.17	59.64	3.37	5.05	4.77	4.25	4.7	4.58	2.33	3.16	2.74
ASAP3	14.41	21.31	32.4	17.45	56.52	24.5	34.43	13.63	34.61	23.97	5.81	5.08	6.79	8.91	2.96	6.31	3.29	6.81	6.81
EDEM2	8.74	10.81	19.27	14.3	11.56	14.62	8.06	11.54	11.13	5.59	24.69	23.53	15.33	21.11	26.39	27.68	11.04	17.34	17.1
DNMT3B	1.86	2.94	1.94	1.2	1.89	2.14	0.97	2.85	1.26	1.42	0.58	0.51	0.36	0.54	0.84	0.46	0.44	0.33	0.3
REM1	0.45	0.35	1.09	1.15	2.61	0.59	0.49	0.08	0.3	0.34	0.19	0.17	0.11	0.2	0.15	0.52	0.18	0	0.23
TPX2	12.77	19.19	15.74	9.15	14.56	13.79	13.93	13.93	18.71	12.05	14.7	18.88	19.74	39.43	16.69	8.34	30.98	26.22	30.1
PDRG1	13.27	12.16	14.66	16.41	12.57	16.72	11.12	10.78	13.47	10.27	23.12	25.34	21.93	20.63	25.47	24.89	14.78	20.72	21.99
EPB41L1	83.93	135.45	165.92	135.57	65.44	134.13	76.31	101.32	127.01	83.35	23.14	30.44	4.19	12.34	21.91	28.63	10.73	14.46	8.39
SLC15A1	2.09	2.5	5.09	4.56	0.88	6.7	2.26	4.61	0.92	4.52	9.35	2.68	16.49	13.48	2.27	2.35	4.48	10.04	5.48
DOCK9	154.81	159.06	83.31	145.62	178.65	187.95	192.73	242.52	184.46	237.04	19.2	19.78	18.65	13.18	15.73	15.08	20.87	16.68	13.72
ANKRD10	18.86	60	39.53	37.05	38.44	64.82	22.36	31.83	23.39	25.89	46.09	71.15	10.18	46.78	63.55	46.23	12.34	12.07	20.07
TGDS	2.33	4.05	2.14	2.89	2.95	5.58	2.88	2.02	2.88	2.77	9.84	10.68	4.91	8.25	9.69	14.63	6.87	7.4	6.23
DOCK3	1.52	0.87	0.54	1.51	2.56	1.29	2.64	3.17	1.76	3.1	0.13	0.13	0.14	0.07	0.1	0.1	0.1	0.15	0.17
C3orf18	0.37	2.02	1.86	1.66	5.32	3.57	1.23	0.41	2.89	1.55	0.84	0.71	0.34	0.61	0.91	2.18	0.43	0.38	0.45
COQ9	36.11	55.76	75.77	48.16	47.38	63.88	46.32	37.43	54.83	40.51	136.1	126.06	66.44	100.29	119.52	145.7	72.88	97.17	89.61
TMEM40	263.48	94.83	171.29	205.54	136.35	110.83	210.46	255.52	222.71	258.87	205.89	100.24	475.17	270.63	210.74	89.44	398.99	424.68	526.93
KIF9	3.08	7.59	11.39	4.53	4.56	7.57	4.64	3.17	3.64	5.28	47.66	26.6	8.64	18.29	47.88	110.01	9.88	7.4	8.21
ARHGAP28	0.79	0.86	0.43	0.62	1.99	3.01	0.4	0.66	1.41	1.72	0.86	0.81	1.27	0.61	0.74	1.21	0.79	0.52	1.12
CRLS1	5.14	12.61	7.33	4.97	7.41	10.25	6.09	4.35	4.67	5.62	13.49	4.91	2.32	3.02	12.55	7.13	4.21	2.52	1.25
DEFB127	0	0	0	0	0	0	0	0	0	0	0	0	0	0	0	0	0	0	0
PPP1R13B	35.9	60.99	55.34	54.87	50.47	40.55	45.28	54.25	43.72	46.46	3.89	2.09	1.33	1.13	1.79	3.04	2.15	2.15	1.61
ATRN	14.35	22.7	18.93	13.24	17.64	23.62	20.23	13.9	16.39	15.15	5.33	8.25	1.9	3.91	4.73	5.55	3.17	2.39	2.57
SMOX	21.57	12.79	3.5	6.26	3.32	7.74	2.52	10.79	2.81	12.46	2.68	3.22	3.35	2.41	3.33	2.09	1.39	4.72	2.11
SIGLEC1	0.57	0.97	1.13	2.24	5.92	2.06	0.81	0.46	1.05	0.68	0.07	0.08	0.03	0.07	0.1	0.16	0	0	0.02
FKBP1A	179.25	168.33	132.59	138.98	115.62	138.65	144.4	129.67	157.77	161.73	280.87	356.47	302.76	315.58	360.77	274.7	286.77	308.43	341.36
NSFL1C	73.71	74.74	100.66	92.16	82.15	87.21	79.74	68.03	97.47	75.86	60.76	88.3	65.85	82.54	90.5	68.19	66.94	65.33	75
SLC4A11	48.1	102.59	112.78	87.89	52.03	60.46	45.7	65.03	34.96	79.91	15.99	17.76	3.1	7.5	11.3	21.66	4.71	8.47	4.18
C20orf194	5.72	11.18	8.43	7.42	10.6	11.61	7.25	7.07	6.09	8.84	2.87	3.09	1.17	1.57	1.93	3.92	1.27	1.21	1.21
ZNF343	3.85	8.05	7.08	4.39	6.57	7.75	6.09	5.99	6.03	4.57	8.23	10.16	6.3	7.48	6.45	9.17	4.51	8.38	6.89
EBF4	0.72	11.25	10.73	3.37	6.68	8.56	5.7	3.53	5.05	2.09	2.64	3.87	0.35	0.23	2.71	4.17	0.03	0.08	0.7
CPXM1	1.74	2.46	3.69	0.56	9.58	6.63	2.75	1.15	2.05	0.64	1.16	0.54	0.26	0.23	0.23	1.02	0.6	0.04	1.41
MAVS	18.29	37.38	38.65	27.27	38.84	40.02	36.22	20.59	34.37	27.26	15.1	16.54	7.24	10.46	12.28	15.19	6.9	8.41	7.65
LZTS3	2.97	15.3	10.86	4.53	4.55	14.28	1.3	5.51	1.72	3.67	1.72	1.41	0.16	0.44	0.93	2.06	0.11	0.38	0.22
F11	0	0.14	0	0.24	0	0	0	0	0	0	0.09	0	0	0	0	0	0	0	0
XRN2	14.48	25.89	18.17	15.16	17.59	29.24	18	15.92	20.28	14.63	59.39	74.26	31.62	56.9	60.62	82.53	40.03	43.88	43.48
KIZ	2.88	8.17	6.57	7.61	8.42	15.55	4.99	5.4	6.29	4.8	8.82	9.85	6.5	5.4	8.89	19.94	4.91	5.01	4.64
DYNLL1	281.71	270.84	222.63	186.18	442.26	277.18	500.85	160.27	351.97	382.17	453.62	351.35	607.17	569.33	496.69	738.94	459.78	503.31	559.34
TESC	0.42	1.26	0.5	2.58	3.62	1.27	0.37	1.65	3.63	0.53	1.28	0.58	0.71	0.58	0.8	0.31	0.26	0.2	0.2
SNX5	38.68	61.84	39.6	34.48	44.76	53.42	41.51	41.5	46.03	40.21	78.62	101.95	46.12	65.2	68.5	87.37	54.01	67.78	58.03
RPL6	1084.56	984.46	739.67	672.61	762.87	1015.92	865.99	886.26	781.9	643.75	1436.98	1779.53	1384.75	1344.5	1568.73	1521.93	1417.91	1515.17	1943.87
SIRPG	0	0.76	1.41	1.18	1.38	1.91	0.6	1.22	2.89	0.58	1.92	0.33	0.05	1.79	0.54	0.68	0	0.11	0.5
MAPKAPK5	18.65	30.82	30.61	21.42	23.97	25.86	17.04	15.96	24.33	17.79	14.43	18.19	7.57	12.34	10.77	16.69	6.55	10.43	10.74
P2RX7	0.23	1.11	1.3	1.17	4.11	2.31	1.76	1.21	1.73	1.35	1.01	0.71	1.65	5.67	0.9	1.19	0.54	0.82	1.8
ESF1	5.61	10.88	8.34	7.39	9.51	11.95	10.25	5.07	11.01	6.38	9.35	13.84	6.8	9.65	9.63	13.72	7.61	7.51	6.48
RBBP9	5	8.31	6.94	6.91	4.15	9.15	4.54	4.37	6.04	5.16	18.99	23.42	11.45	19	18.68	36.14	12.66	13.96	12.48
ANAPC5	33.48	70.17	65.93	48.19	86.49	81.04	52.89	36.86	71.96	59.06	79.48	81.8	50.06	92.9	70.35	109.54	56.63	58.7	71.65
SLC23A2	3.64	7.8	7.43	7.91	9.39	8.49	4.62	5	4.46	4.07	3.17	3.29	1.31	2.45	2.92	4.91	1.54	1.58	1.45
SLC8B1	20.99	48.9	59.2	33.33	50.16	46.85	28.44	32.59	53.21	35.21	17.16	19.55	6.82	11.2	17.32	15.99	5.41	11.79	8.7
TMEM230	14.88	24.09	15.11	20.47	16.45	32.44	14.74	12.72	10.73	11.92	180.25	252.47	78.31	102.01	166.97	295.95	77.43	98.63	78.99
DZANK1	1.05	1.69	3.4	2.05	2.69	1.9	1.73	1.19	0.83	1.23	6.84	2.67	0.38	1.11	3.7	12.48	0.54	0.86	0.99
KDM2B	18.11	26.6	32.65	23.71	33.06	27.88	23.88	20.04	33.89	23.82	3.91	3.53	2.24	3.88	2.51	3.24	2.71	2.49	2.84
CFAP61	0.04	0.63	4.27	0.78	0.24	5.05	0.13	0.36	0	0	18.49	8.86	0	0.31	19.03	67.03	0.12	0.02	0
LHX5	0.09	0.14	0.12	0.1	0	0.06	0.02	0.14	0	0.04	0.01	0	0	0.05	0.07	0.07	0.02	0	0
TASP1	4.34	8.14	11.52	8.23	7.3	9.36	5.48	5.55	7.69	5.31	16.6	16.53	6.72	10.55	15	21	6.54	7.57	7.88
OAS1	49	55.37	50.49	40.01	48.13	84.25	69.78	65.1	44.59	87.6	123.98	57.81	50.61	66.77	114.45	99.52	30.28	83.61	42.86
GCN1	80.92	93	95.24	84.3	121	88.54	65.88	78.55	100.61	83.57	5.72	7.12	4.15	6.63	5.59	5.99	5.12	4.65	5.05
RPLP0	2690.27	2619.44	2709.22	2326.68	1518.69	2233.1	1696.45	2482.18	2125.85	1547.45	3655.38	5041.82	4115.11	3712.47	3979.41	4204.84	3912.69	3925.65	5385.34
PXN	60.57	58.52	36.42	46	31.94	54.04	12.57	91.83	15.78	29.25	27.27	43.68	10.14	12.22	34.47	35.63	13.73	10.73	15.66
SIRT4	0.19	0.97	1.07	0.73	1.04	0.97	0.46	0.86	1.17	0.6	0.97	1.07	0.39	0.33	0.8	1.02	0.25	0.29	0.18
RPH3A	0.01	0.02	0.1	0.01	0.01	0.01	0	0	0	0.06	0.03	0.04	0	0	0.12	0.02	0	0	0
KIF16B	11.57	11.43	9.62	10.39	9.78	12.7	11.02	10.71	11.97	8.58	6.72	8.37	5.84	7.57	8.56	8.58	6.5	6.64	7.5
TRMT6	5.57	8.8	7.45	6.55	6.1	9.44	5.46	4.22	5.85	4.99	11.55	13.3	11.19	16.75	15.57	15.02	10.97	8.83	9.06
CHGB	0.04	0.33	0.22	0.19	0.59	0.44	0.04	0.08	0.14	0.1	0.94	0.64	0.17	0.31	0.3	1.94	0.12	0.06	0.1
PEBP1	81.55	112.76	160.52	90.84	147.47	123.6	153.12	63.73	168.39	123.93	377.46	420.26	306.61	381.76	365.55	479.19	310.84	340.69	343.71
TBX5	0.11	0	0	0.01	0.02	1.04	0.01	0.35	0.01	0.39	0.24	0.32	0.26	0	0	0.37	0	0.12	0
BRAP	5.89	9.94	7.04	6.81	8	11.3	7.63	5.88	8.6	6.96	12.22	14.39	8.06	11.93	12.08	17.48	7.59	9	11.12
ERP29	59.13	72.45	79.32	86.84	62.99	88.09	72.59	51.9	74.01	63.73	126.06	158.48	78.84	109.35	159.25	183.77	83.59	115.06	102.4
NOS1	1.31	1.06	0.25	0.18	0.8	2.73	0.55	0.92	0.46	1.61	0.35	2.31	0.21	3.19	2.45	0.77	0.53	0.47	0.86
FUS	146.41	260.75	189.75	195.77	300.24	276.2	200	190.92	250.77	164.96	28.53	33.37	16.74	38.31	31.43	28.91	28.81	26.42	17.31
IGBP1	33.5	42.02	44.52	31.15	29.5	52.49	30.32	37.94	31.35	32.41	58.46	72.48	45.44	46.52	56.85	79.79	41.91	47.48	58.06
FXYD5	176.46	25.44	10.04	84.85	22.84	18.63	21.48	100.13	26.7	55.16	37.11	36.42	29.67	44.48	59.56	19.63	145.52	127.05	133.3
ZNF302	3.63	15.01	14.77	9.25	11.02	17.14	9.64	6.49	8.45	8.18	10.87	12.48	3.84	4.87	8.7	16.05	1.88	3.91	2.53
GRAMD1A	10.26	17.16	17.87	21.82	38.63	29.1	9.36	33.08	12.64	7.92	3.06	2.27	0.49	1.47	1.56	1.02	0.39	0.99	0.8
FXYD3	698.91	737.59	661.82	769.39	259.27	656.19	276.58	613.68	393.49	475.87	1481.41	1557.32	507.51	919.86	2221.63	1634.05	861.97	906.16	828.75
HEPH	0.76	0.97	0.81	1.34	4.34	3.08	0.54	0.86	0.7	0.35	0.49	0.25	0.84	0.17	0.45	0.4	0.51	0.15	1.02
CDIP1	25.86	17.37	10.97	28	15.91	28.35	11.95	27.3	10.65	22.44	10.73	17.12	10.14	14.61	21.68	11.32	12.47	8.96	10.8
CMTM1	1.81	2.69	1.64	3.38	1.51	1.7	0.96	3.03	1.92	2.1	0.51	0.19	0.27	0	0.25	0.11	0.11	0.16	0.07
KCNH4	0.07	0.29	0.16	0.16	0.07	0.35	0.01	0.14	0.07	0.13	0.02	0.05	0	0	0.04	0.02	0.01	0.01	0
GANAB	108.65	144.92	148.86	133.57	123.8	169.08	122.26	124.58	138.42	109.95	82.76	112.21	48.14	79.35	91.07	109.3	73.03	66.57	70.66
GMIP	17.22	21.71	35.27	24.73	33.09	23.33	19.9	16.64	27.6	19.23	1.39	0.73	0.43	0.89	1.1	0.59	0.23	0.39	0.43
RBM41	6.11	12.89	9.16	10.02	10	14.87	9.46	8.03	9.23	9.07	13.17	18.93	11.69	13.92	13.25	12.13	8.21	8.71	10.21
BIRC5	12.22	20.73	22.37	15.6	19.21	13.51	13.33	15.46	25.49	15.96	20.14	30.96	30.57	92.22	30.72	11.25	52.4	54.1	60.92
LAG3	0.12	3.02	1.83	1.35	2.27	3.61	0.91	3.69	1.56	0.59	0.62	0.05	0.2	0.33	0.25	0.28	0	0	0.14
MLF2	165.94	141.5	201.68	153.27	126.68	135.7	117.29	146.48	159.61	118.65	86.89	96.98	62.67	97.34	150.55	77.02	74.49	79.25	72.62
OTUB2	18.12	4.36	4.69	7.7	4.11	5.31	4.69	9.32	3.02	9.52	3.38	2.4	3.87	3.07	4.06	1.48	7.19	5.02	3.85
DDX24	48.98	91.88	86.82	62.12	91.03	124.7	73.6	74.32	86.77	56.47	113.56	113.9	50.74	105.37	102.74	110.53	66.33	68.88	78.79
ZBTB25	3.03	6.21	5.48	5.2	7.21	5.98	4.72	3.63	6.35	3.39	5.53	6.43	2.24	3.24	3.85	7.75	2.09	2.37	3.1
NECAP1	17.11	27.7	39.75	27.32	27.89	30.12	25.18	22	29.61	20.73	36.61	58.43	16.22	35.63	41.02	55.57	18.4	27.13	25.12
ARHGAP4	7.8	37.43	35.77	43.21	46.38	39.39	11.96	25.01	27.09	9.05	1.97	0.88	0.05	1.43	1.09	3.33	0.23	0.67	1.31
ANKRD24	0.25	0.83	0.98	0.59	0.41	0.75	0.36	0.77	0.2	0.4	0.09	0.19	0.01	0	0.02	0.11	0	0	0.01
DHX32	19.58	24.79	27.25	18.88	21.58	25.21	25.46	18.02	21.82	35.1	16.94	6.62	7.94	6.47	15.44	13.64	6.72	4.71	3.99
RCOR1	31.66	30.33	20.37	24.1	30.34	27.7	32.22	49.32	31.18	42.79	2.81	2.74	3.4	5.14	1.98	1.98	2.93	3.08	3.44
GPATCH2L	29.05	38.87	41.78	38.5	35.78	36.25	28.17	36.15	35.58	26.24	7.17	8.24	5.99	8.52	7.5	7.22	4.03	6.77	8.41
LTBP4	104.98	329.63	281.64	242.06	330.03	226.51	170.42	234.74	196.94	142.15	20.6	59.22	10.46	25.07	24.53	36.52	20.77	19.58	13.39
BLVRB	238.94	65.34	128.84	135.72	111.38	66.55	128.57	175.47	126.11	83.63	152.14	145.45	85.97	101.9	227.1	158.1	228.61	246.31	167.65
SLC9A1	43.68	56.45	32.15	34.35	19.29	46.47	17.59	87.02	24.66	35.89	14	18.5	7.37	8.83	13.4	9.25	11.93	12.39	9.76
SPTLC1	66.05	55.68	59.56	42.43	69.71	50.87	86.6	45.1	69.89	75.75	102.49	113.79	98.85	101.45	96	115.57	107.35	95.08	110.45
PAPOLA	37.5	61.87	40.34	49.11	63.92	73.63	54.43	43.88	47.1	60.22	80.06	96.66	51.28	73.68	87.57	107.54	56.75	58.37	65.7
CCNK	19.56	29.11	16.62	16.09	32.88	34.04	28.43	22.48	21.45	19.06	2.85	3.51	1.89	3.35	3.13	2.56	3.62	3.37	3.07
PCBP4	12.58	17.88	13.52	18.25	18.59	18.69	9.39	27	13.5	13.76	5.5	11.17	7.77	6.87	10.23	5.12	8.01	7.46	6.39
RGS1	1.17	2.64	2.36	2.43	1.34	6.75	1.27	11.91	1.3	1.42	4.7	1.04	0.17	3.88	0.59	2.07	0.08	0.5	0.52
YPEL3	46.59	61.33	75.68	60.19	99.97	86.61	91.35	73.93	83.1	77.81	32.05	23.58	25.99	12.91	34.01	33.34	8.18	16.19	10.83
MRPS33	24.7	31.31	27.25	18.57	30.82	40.28	28.29	24.17	29.22	21.11	144.44	152.76	81.74	125.05	155.7	198.87	110.22	101.33	97.98
NDUFB2	190.44	198.56	341.21	219.75	206.32	251.53	224.75	122.08	247.02	160.98	458.23	513.24	286.17	470.84	521.17	506.06	340.17	372.59	279.98
NUDC	29.37	39.29	56.54	37.49	36.74	40.15	35.44	32.25	44.27	34.45	74.8	58.2	36.19	49.99	85.27	132.07	27.33	43.44	42.62
MAEA	77.88	85.15	125.11	91.45	89.72	98.21	67.13	75.78	105.32	85.49	87.28	82.04	82.79	73	76.94	71.75	59.99	74.48	82.8
ICAM1	172.98	12.4	5.55	13.81	6.7	16.77	2.4	37.24	2.6	20.95	24.88	12.73	10.82	18.79	26.42	14.1	70.02	79.99	64.74
STRN4	88.19	96.87	117.69	100.62	112.24	90.5	81.63	70.76	113.97	96.22	4.6	5.63	3.91	4.46	8.21	5.14	3.23	3.17	3.4
IRAK3	3.42	6.37	2.21	1.42	1.56	7.63	0.8	6.17	1.2	1.69	8.39	4.66	1.02	4.28	2.45	7.37	2.17	2.58	2.45
LYZ	10.65	28.91	80.73	15.49	32.51	68.57	21.09	15.79	40.18	15.79	90.24	34.84	4.29	44.09	64	108.56	9.05	25.08	36.7
SI	0	0	0	0.01	0	0	0	0	0	0	0	0	0	0	0	0	0	0	0
MUL1	15.98	20.02	24.02	21.58	20.51	21.39	17.56	14.92	24.19	20.68	17.82	23.45	14.68	17.71	20.86	20.8	15.09	16.57	20.52
TFAP4	5.53	11.92	10.56	6.8	10.82	9.75	9.25	6.62	13.73	5.04	0.46	0.38	0.3	0.33	0.86	0.55	0.21	0.57	0.34
PDCD7	11.06	19.45	25.59	20.94	20.19	23.44	17.92	15.38	21.63	14.87	5.5	5.83	3.97	4.62	4.03	5.51	2.6	3.57	3.87
SPG21	25.56	33.59	37.48	32.86	38.27	42.3	31.06	24.01	34.87	29.59	44.19	36.46	11.62	25.54	38.12	36.29	20.47	20.43	15.38
FETUB	4.94	26.35	7.14	15.31	37.42	20.06	21.89	5.15	35.08	81.68	16.23	15.32	28.71	5.75	5.98	2.9	1.58	7.45	3.23
DNAJB11	25.46	31.51	31.44	52.21	29.32	42.66	36.3	28.6	32.39	28.09	48.19	46.13	28.55	52.2	46.75	48.21	37.78	46.77	41.35
P3H2	16.37	8.54	6.44	5.83	3.12	8.09	3.7	26.47	2.19	10.35	2.84	4.28	9.63	2.77	3.79	0.55	2.37	4.35	3.58
THPO	0.03	0.25	0.03	0.08	0.41	0.17	0.16	0.43	0.26	0.08	0.03	0	0	0.05	0	0	0	0	0
CHRD	0.44	1.45	2.21	2.44	11.93	4.3	1.67	0.77	1.75	1.48	0.13	0.08	0.08	0.08	0.02	0.16	0.02	0.03	0.11
FLT3LG	4.9	14.48	14.01	12.33	18.51	16.44	8.43	7.92	10.92	8.74	8.06	6.25	1.67	10.25	5.24	10.25	0.89	4.01	3.85
RAB11FIP3	15.2	24.76	17.86	19.13	24.11	20.34	6.12	19.64	10.51	13.86	0.41	0.3	0.16	0.34	0.54	0.24	0.07	0.28	0.21
GNPTG	38.8	45.12	63.59	54.28	49.5	45.82	37.05	33.81	56.24	36.44	24.68	39.33	15.28	19.96	39.98	32.4	9.84	15.58	15.4
ZNF268	8.14	14.65	14.33	11.11	10.89	21.71	9.4	8.26	9.26	10.95	25.48	35.78	8.04	17.88	12.45	21.46	11.78	11.57	7.12
GOLGA3	51.71	58.05	59.52	62.23	55.72	64.55	49.54	53.48	47.08	51.94	7.49	12.36	9.32	10.13	22.54	12.46	8.8	6.3	8.18
PABPC4	106	188.61	127.62	122.61	87.78	155.42	78.45	110.2	105.28	75.4	20.09	31.65	10.87	16.01	23.65	24.95	12.59	9.97	13.5
CD209	0.18	0.67	2.07	1.92	2.42	0.99	0.82	1.21	1.06	0.36	0.56	0.26	0.11	0.27	0.29	0.34	0.15	0.09	0.26
CERS4	69.32	34.98	77.49	88.63	115.15	45.86	94.9	40.7	131.2	83.91	5.09	2.65	8.58	7.19	6.06	5.75	5.31	6.82	7.96
MCOLN1	20.92	17.55	24.5	19.82	31	18.29	24.13	21.53	23.95	19.47	4.69	5.26	5.73	7.25	1.92	6.2	4.21	4.86	7.26
USP48	14.64	24.88	20.24	17.94	28.54	25.21	20.41	20.11	17.88	20.98	14.1	18.76	9.45	12.46	12.87	18.43	11.11	10.34	12.43
EFNB1	47.12	69.59	33.29	39.44	20.37	49.8	19.38	70.48	22.26	34.95	6.92	17	8.05	10.18	15.89	9.97	10.54	8.47	13.54
PDPR	11.13	39	22.26	17.17	25.3	32.3	19.33	11.75	19.39	17.82	4.72	7.96	5	6.18	4.42	9.29	3.64	1.86	4.53
AARS	28.43	36.2	46.42	46.77	50.41	50.29	36	51.12	43.77	31.4	37.57	44.45	18.97	31.66	34.2	49.78	32.98	32.29	29.29
GLG1	47.07	61.25	44.81	51.56	52.66	70.7	45.29	46.18	47.97	53.99	37.01	55.25	24.43	35.67	42.28	53.27	25.33	25.33	30.87
KIF4A	4.2	6.95	6.21	3.85	4.79	5.78	4.45	3.89	6.37	4.21	4.45	5.26	5.2	12.3	4.56	3.43	7.88	7.11	9.51
TNRC6A	12.73	27.21	18.41	16.6	40.67	29.46	30.14	20.15	30.23	21.12	8.43	7.93	3.79	8.09	5.51	9	3.33	4.57	4.15
PLEKHG2	55.62	18.38	12.94	22.16	16.86	17.96	9.43	72.84	18.14	28.79	1.32	0.89	1.77	2.46	1.1	1.39	5.17	2.44	1.87
DLL3	0.01	0.21	0.12	0.29	0	0.06	0.02	0.08	0.01	0.01	0.09	0.02	0.12	0.11	0.06	0.05	0.16	0.06	0.13
NAT14	4.05	9.55	22.83	8.26	7.23	9.93	4.62	14.55	5.27	3.62	12.74	4.81	0.68	1.54	7.5	22.19	0.38	1.5	1.58
PITPNM2	7.41	5.58	5.14	7.57	9.6	5.4	5.41	4.46	7.93	8.31	0.16	0.22	0.17	0.25	0.14	0.07	0.21	0.23	0.33
EXOC1	20.35	27.11	22.48	22.95	27.02	31.95	28.13	20.19	24.97	25.55	33.86	45.62	28.88	30.91	36.31	42.57	23.16	28.17	30.39
RBM27	6.65	12.54	9.86	8.62	10.49	14.99	9.98	8.57	10.12	7.92	5.13	5.54	2.7	4.82	4.92	5.83	3.25	3.58	2.81
POU4F3	0.03	0.07	0.24	0	0.09	0.17	0.04	0.04	0.16	0	0	0	0	0	0	0	0	0.02	0.03
OSBPL8	36.84	42.14	58.8	60.59	41.63	52.45	41.47	34.9	57.15	46.98	7.1	12.38	8.23	9.07	8.44	7.47	6.54	6.69	7.03
DTX2	154.05	175.47	180.66	93.53	154.82	134.89	169.52	210.97	132.25	135.17	30.42	31.66	15.66	12.24	27.23	25.93	12.69	28.57	13.6
NLRC4	0.24	0.18	0.09	0.14	0.19	0.46	0.2	0.25	0.19	0.09	0.31	0.03	0	0.19	0.28	0.28	0.05	0.12	0.1
PUS7	4.44	6.31	4.75	3.52	6.61	8.35	5.85	3.98	10.08	4.62	11.18	15.47	12.51	17.46	11.23	11.08	13.59	12.82	15.27
LAMB4	0.54	1.16	3.18	1.23	3.82	0.73	6.32	0.66	4.21	0.87	0.14	0.31	0.23	1.01	0.39	0.38	0.01	0.06	0.08
NRCAM	2.62	0.74	1.68	0.96	1.88	0.58	0.71	1.34	1.05	0.89	0.52	0.43	4.75	1.17	2.22	0.87	0.4	0.31	0.79
LAMB1	43.02	49.75	26.46	36.6	57.41	26.58	20.26	32.58	23.29	21.31	15.81	11.35	7.52	10.21	10.35	11.01	9.49	7.05	10.18
SLC26A4	0.2	2.51	0.67	1.3	0.52	1.25	0.14	25.23	0.28	0.25	15.55	1.73	0.01	0.09	1.32	9.98	0.02	0.05	0.28
SLC26A3	0	0.02	0	0.02	0	0	0.02	0	0.02	0	0.01	0.02	0	0	0	0	0	0	0
DLD	31.97	42.29	34.56	25.98	44.46	40.61	55.64	24.15	37.05	34.41	279.9	293.7	124.31	214.12	240.48	281.61	175.9	210.01	176.06
WDR7	4.29	8.45	9.87	5.48	9.99	9.83	5.54	5.91	8.13	5.51	6.42	4.51	1.84	4.33	3.65	7.75	4.94	2.7	3.29
TXNL1	31.66	32.41	22.09	22.22	29.22	33.43	29.68	21.86	23.16	28.32	126.6	159.4	95.74	135.77	165.6	158.51	106.88	118.52	122.06
IL5RA	0.04	1.05	2.07	0.98	0.27	2.16	0.03	0.11	0.15	0.01	17.4	6.44	0	0.12	16.14	55.94	0	0.03	0
ABCC6	0.87	1.83	2.35	1.37	2.03	1.8	0.54	0.92	0.68	0.59	10.29	3.5	0.38	2.67	9.46	32.28	0.53	0.41	0.76
CMTM6	41.65	47.27	29.28	45.21	15.51	43.41	20.55	33.47	31	41.21	101.7	89.77	34.03	52.35	95.97	120.3	47.64	53.12	34.32
ITGA6	46.18	119.84	29.66	69.29	37.54	125.22	24.14	87.18	24.89	49.5	31.34	77.37	18.84	39.92	34.35	20.2	10.9	15.57	28.08
RAPGEF4	0.88	2.37	0.74	3.51	4.49	2.42	1.12	1.03	2.19	2.21	1.15	2.14	0.69	0.94	0.97	1.43	0.72	1.18	0.99
MAP3K20	7.69	9.08	6.72	4.44	9.78	9.73	7.04	6.41	7.81	5.4	8.45	11.86	13.42	18.25	10.43	12.33	12.77	13.34	19.89
SMPX	0	0.07	0	0.13	0	0	0	0	0	0	0	0	0	0	0.22	0.37	0	0	0
FH	22.71	29.84	30.6	26.79	34.89	33.02	41.29	24.28	43.47	32.05	56.89	55.25	53.02	80.27	52.38	49.05	83.51	79.2	77.22
SEL1L3	9.39	11.45	6.44	13.29	7.41	16.42	3.62	15.39	5.2	3.38	13.96	6.3	0.63	2.13	11.32	13.22	1.33	0.68	1.12
TF	35.3	3.78	48.96	51.4	52.23	199.89	64.53	2.53	3.14	2.66	13.32	153.01	0.41	22.75	144.53	11.54	0.53	30.89	14.11
CDV3	60.86	63.99	52.66	68.43	71.45	76.77	83.46	49.75	54.73	78.67	23.47	25.89	27.1	25.9	23.18	27.27	24.68	23.62	24.83
MYO15A	0.32	2.13	1.39	0.93	1.43	0.98	0.37	0.94	0.57	0.27	0.32	0.37	0.04	0.18	0.1	0.74	0.12	0.05	0.12
ALKBH5	49.56	64.4	57.95	57.88	38.6	70.57	35.02	62.61	41.38	41.56	15.54	14.33	7.32	7.43	14.76	17.64	9.26	8.74	7.95
APOH	0	0	0.05	0	0	0	0.04	0	0	0	0	0	0	0	0	0	0	0	0
NLRP1	13.6	25.25	13.27	22.69	21.95	36.9	11.62	19.45	11.16	20.7	5.71	9.33	8.74	8.3	6	5.98	6.59	4.5	6.61
PITPNM3	22.42	44.44	27.84	26.52	28.3	31.34	29.42	25.93	27.77	29.01	2.09	3.53	0.88	1.47	2.06	2	0.92	0.68	0.83
SPAG7	40.84	65.28	76.82	49.18	57.26	60.91	58.59	31.8	49.84	37.75	72.4	81.17	41.05	53.41	82.61	84.38	35.73	41.94	39.66
ORC6	44.48	82.7	53.2	86.06	116.34	93.77	73.65	55.97	68.86	71.97	14.19	17.54	22.63	23.64	18.54	12.18	18.69	18.52	22.94
ZFHX4	0.7	2.39	2.28	0.32	2.56	3.5	1.1	2.55	1.89	1.45	0.81	0.69	0.14	0.36	0.34	0.4	0.13	0.39	0.25
SLC17A6	0	0	0.06	0	0	0	0	0	0	0	0	0	0	0	0	0	0	0	0
CPA1	0	0.08	0.36	0	0	0.11	0.03	0.09	0.4	0.03	0	0	0	0	0	0.04	0.1	0.03	0.03
ZC3HC1	5.08	10.02	9.06	8.65	6.55	11.36	5.66	3.79	7.47	5.24	23.07	35.76	15.73	27.57	27.68	39.08	21.18	21.23	24.89
ESR1	6.32	0.57	3.51	7.42	1.96	3.14	1.48	1.8	1.42	2.25	1.14	0.72	0.43	0.38	6.47	0.55	0.19	0.35	0.39
RGS17	1.36	1.98	0.65	0.88	0.41	2.31	0.33	1.01	0.31	1.08	1.85	1.99	0.47	0.23	1.8	1.8	1.22	1.74	1.14
ANGPT2	2.27	1.89	0.87	2.04	3.2	1.6	0.99	2.4	1.49	1.04	2.04	3	2.23	1.26	1.61	0.61	2.79	2.53	3.82
TMEM101	23.91	28.17	36.97	30.17	22.3	31.7	24.23	22.21	30.92	21.13	36.88	44.95	27.22	38.23	43.2	50.59	29.78	33.15	34.68
CD200	0.75	0.85	1.24	2.07	4.06	2.71	0.87	1.65	1.23	1.02	2.23	0.98	1.12	0.89	1.11	1.31	1.24	1.16	2.53
CCDC80	4.05	11.98	39.53	13.12	59.94	39.16	12.94	2.18	7.53	2.44	11.35	37.32	5.05	3.15	40.86	65.03	1.2	3.37	9.08
CMA1	0.12	0.23	0.42	0.15	2.64	0.59	0.22	0.03	0	0.04	0	0	0	0.91	0	0.57	0	0	0.04
PSME1	102.4	176.58	253.95	119.05	164.75	269.12	175.3	132.28	190.51	125.67	461.01	479.91	182.41	771.41	467.31	572.33	244.47	339	390.74
PPP2R3C	6.38	10.86	9.4	6.94	9.72	15.51	6.61	5.08	7.44	7.86	24.58	33.86	19.57	35.78	32.3	42.01	29.56	24.55	21.05
HAUS4	15.79	37.58	46.19	23.84	22.03	28.16	18.66	26.58	25	14.87	33.33	31.81	16.97	21.64	23.95	38.27	16.4	17.21	19.55
JPH4	0.22	0.38	0.23	0.91	0.58	0.51	0.25	0.19	0.11	0.13	0	0.04	0	0	0.13	0.1	0	0	0
MYH7	0	0.03	0.01	0.01	0.01	0.06	0.01	0.03	0	0.01	0.01	0	0	0.01	0.01	0.02	0	0	0
CEBPE	0.01	0	0	0	0	0	0	0.09	0.02	0.1	0	0	0	0.03	0.06	0.03	0.03	0.02	0
SLC7A8	31.01	22.8	34.73	31.23	39.03	20.51	45.27	23.22	33.31	29.43	69.87	28.65	34.41	41.23	35.73	38.33	27.48	41.66	36.23
OSGEP	10.87	25.67	21.2	16.42	29.93	29.1	17.79	17.39	20.96	18.19	37.62	34.68	18.99	30.84	32.64	40.33	23.2	25.94	24.97
SLC22A17	1.28	6.15	7.83	4.63	7.65	6.46	5.5	3.79	4.37	2.36	0.8	0.42	0.16	0.31	0.47	0.59	0.03	0.16	0.26
RNF31	41.24	94.17	112.56	72.84	86.07	91.61	53.73	53.67	81.2	63.26	11.45	16.27	7.08	15.62	13.7	15.23	4.75	7.01	7.67
SCFD1	15.38	20.95	14.38	15.83	24.49	21.56	24.19	12.24	25.63	22.18	45.74	61.65	39.79	64.42	46.58	61.27	38.65	53.72	57.95
G2E3	5.48	8.73	10.54	6.42	8.15	14.52	8.5	6.95	10.08	6.75	18.95	26.82	15.61	19.57	24	23.63	21.08	18.91	16.5
HECTD1	137.49	136.79	117.67	104.01	154.48	162.8	169.93	101.46	130.84	178.73	26.66	26.58	31.53	23.17	27.39	30.34	21.75	18.95	19.44
HNRNPC	380.03	313.23	367.75	342.36	246.25	374.99	236.57	352.8	320.71	295.44	402	427.43	301.53	482.54	474.32	452.59	481.48	457.21	485.7
RPGRIP1	0.03	0.09	0.11	0.09	0.25	0.1	0.13	0.02	0.16	0.08	0.09	0.23	0	0.02	0.17	0.02	0.01	0	0.22
SUPT16H	22.75	43.91	31	25.1	31.14	47.96	28.05	22.96	33.03	25.28	72.27	89.28	41.4	79.23	63.79	82.84	58.14	53.32	56.92
TOX4	37.12	36.44	41.64	27.52	40.52	44.44	49.36	37.94	48.98	40.41	69.24	135.05	56.15	71.95	67.13	137.13	68.02	59.9	79.03
GEMIN2	3.72	7.57	9.61	7.73	5.02	8.57	4.1	4.5	6.6	4.23	18.98	20.43	11.85	15.84	16.72	23	16.3	15.53	13.37
TGM1	1527.35	363.87	60.08	1045.91	331.31	224.37	373	1089.05	554.64	871.79	326.43	340.43	1162.88	935.1	230.12	61.8	1580.22	1428.33	1732.6
TINF2	83.93	81.26	70.01	93.28	79.84	80.73	64.98	111.22	71.98	89.07	44.78	43.82	38.56	50.37	44.78	41.61	40.27	52.45	64.85
DAZL	0	0	0	0	0	0	0	0	0	0.05	0	0	0	0	0	0	0	0	0
TBL1Y	0	2.73	1.9	1.32	0	0.01	1.59	3.29	1.75	1.59	1.35	1.08	0	0	0	1.54	0.43	0.57	0
SEMA6A	8.97	12.7	3.85	8.79	10.83	11.39	3.81	23.05	4.99	3.23	6.84	8.85	0.74	2.34	2	7.56	5.11	2.08	3.64
TRPM7	4.79	11.64	6.68	5.78	11.97	14.08	8.06	5.68	7.79	7.07	7.92	8.61	4.16	7	5.96	8.41	2.84	3.56	3.79
TYRO3	18.3	20.93	32.56	22.99	46.87	21.36	38.09	16.85	41.89	43.43	3.2	1.86	3.84	2.98	3.11	0.97	1.61	2.81	2.36
WDR76	4.64	6.77	4.78	4.05	5.11	6.4	3.73	5.89	6.18	5.73	18.19	21.61	21.1	25.68	16.57	13.12	37.73	23.52	23.02
CAPN3	3.09	14.85	12.47	8.12	17.43	17.3	11.16	7.14	8.08	10.84	1.95	1.07	0.32	1.75	0.53	0.98	0.2	0.57	0.64
SNAP23	14.53	20.72	33.7	20.44	24.57	25.74	18.86	12.71	19.68	16.97	79.51	83.53	40.1	61.9	79.13	89.94	41.3	51.42	45.89
TBX15	0.31	0.21	0.08	0.18	0.31	0.43	0.05	0.12	0.06	0.09	0.35	0.7	1.04	0.53	0.14	0.44	0.53	0.32	1.47
PHGDH	16.01	35.9	54.23	14.1	68.12	43.54	59.24	23.09	42.67	31.52	34.37	18.63	31.67	35.17	13.63	31.22	48.4	49.71	50.95
COL9A3	0.61	4.74	2.5	1.74	8.99	2.86	2.66	5.67	1.57	0.54	1.83	0.8	0	0.59	0.14	2.75	0.6	0.76	0.53
EZR	366.77	335.54	455.15	319.35	381.5	346.53	385.38	378.24	376.46	331.18	689.8	654.45	389.42	552.56	587.11	856.82	553.95	527.59	550.14
MYL6	1469.49	1250.63	2136.67	1676.96	1266.16	1607.97	1286.12	1456.56	1559.67	1377.12	2525.59	2857.02	2933.3	3222.46	2823.74	2696.27	2967.39	3353.45	3742.48
AGO1	6.86	15.61	8.52	7.48	12.54	14.71	11.29	7.68	11.25	8.32	7.22	10.08	3.33	5.47	7.2	9.62	4.2	6.07	5.37
TEKT2	0.25	3.75	28.56	4.31	0.76	7.95	0.29	0.21	1.61	0.73	33.48	11.75	0.09	0.23	32.31	104.29	0.03	0.14	0.11
CLSPN	2.18	4.63	1.94	1.81	1.92	2.69	2.53	2.43	2.66	2.43	1.41	1.65	2.75	3.88	1.81	1.03	3.01	2.46	2.61
RFFL	35.23	24.95	38.47	35.71	31.4	23.83	34.74	39.5	34.13	37.13	14.4	14.36	10.18	10.1	17.28	15.23	19.18	17.84	12.92
UNC13D	63.52	21.25	26.76	53.36	61.67	27.96	32.38	68.92	37.57	82.65	4.71	2.11	12.21	7.45	1.65	1.33	18.91	18.92	9.37
MFSD11	14.16	21.24	16.92	17.11	20.73	25.54	17.34	15.13	16.79	21.42	35.41	44.65	52.14	43.81	35.42	41.18	23.3	34.31	38.56
DPYSL2	9.48	21.15	17.12	22.87	47.83	28.95	13.93	15.8	17.12	9.41	16.1	23.98	18.09	32.01	15.29	21.36	17.27	14.95	24.23
TGFB2	1.63	2.14	0.78	1.61	1.01	2.14	0.57	1.61	0.39	1.05	3.8	3.56	0.97	1.09	3.2	6.36	1.28	1.6	1.23
GPATCH2	3.96	10.03	9.81	13.34	11.79	9.28	6.89	7.68	8.96	10.08	5.64	7.46	3.01	7.41	5.35	7.2	3.54	4.73	4.98
NUP50	68.39	69.8	86.77	78	60.16	90.9	61.26	90.6	57.23	64.65	42.75	51.61	33.24	43.24	42.09	53.33	33.83	38.86	39.91
CDC45	7.46	12.39	5.91	4.8	5.96	7.75	6.87	7.56	9.46	7.06	8.54	8.72	13.04	19.83	10.43	4.38	20.69	16.78	18.05
COMT	177.77	156.14	177.78	202.69	132.04	175.99	152.5	125.46	183.77	142.53	272.12	401.78	289.32	224.71	486.88	232.06	209.73	184.07	250.21
ADA2	2.84	17.85	16.13	19.33	16.04	21.07	4.52	5.49	6.94	2.04	9.09	22.27	0.26	7	8.56	33.5	0.54	2.43	1.45
VNN3	5	5.06	7.83	3.6	0	4.95	0.04	9.01	0.17	1.65	11.85	3.63	2.3	6.62	4.16	21.18	0.91	4.33	4.3
ECHDC1	16.1	26.33	22.63	13.04	17.28	32.62	22.41	13.35	19.57	16.72	46.46	60.15	35.87	59.84	66.88	58.76	37.53	39.5	46.68
LRRFIP2	52.62	37.2	38.09	50.18	48.28	40.41	45.15	49.15	39.79	64.56	24.43	30.14	43.96	38.54	36.16	21.9	37.24	40.98	43.71
SEC22C	7.43	11.61	6.29	7.45	9.65	13.35	5.67	6.24	4.84	6.57	17.68	22.46	8.29	16.79	18.41	24.78	11.47	9.58	11.3
XYLB	2.82	4.66	5.88	3.88	5.29	5.83	4.6	2.58	5.06	2.45	3.64	5.38	2.47	3.12	3.35	5.27	2.71	3.24	2.36
HDAC6	23.39	49.59	60.39	33.33	63.8	57.78	40.59	27.8	46.06	44.69	27.97	32.96	15.08	22.25	26.23	25.82	14.94	13.63	16.53
OR1I1	0.06	0.1	0.23	0.18	0.12	0.06	0.08	0.15	0.13	0.17	0.13	0.13	0.08	0.13	0.18	0.16	0.06	0.11	0.1
GABRP	43.68	235.66	431.3	145.01	78.59	273.96	215.18	35.2	245.04	73.49	125	176.53	28.96	34.57	175.47	231.63	28.66	42.15	9.91
KRT31	1.48	0.92	0.19	0.61	35.32	1.09	2.03	1.21	1.07	0.68	0.8	1.07	1.64	2.39	1.29	0.12	6.79	1.31	1.28
CDC6	6.53	9.45	5.7	5.61	7.05	6.28	6	9.29	10.49	9.75	13.41	12.44	27.8	24.54	13.8	10.29	27.19	27.41	32.42
UPRT	4.22	7.26	9.6	5.22	9.61	9.04	9.65	4.55	8.61	6.49	11.22	14.75	3.44	5.19	12.23	14.32	7.25	6.25	5.69
CDC23	7.04	14.03	11.51	10.29	12.2	17.78	11.05	6.87	13.25	8.07	42.14	53.89	28.17	46.07	38.35	51.36	32.91	35.25	38.47
AAAS	29.17	43.54	50.22	32.94	40.38	50.34	34.13	28.6	36.16	25.25	31.25	41.02	22.74	41.89	33	35.42	33.38	29.41	33.41
CBX5	19.45	32.87	17.6	21.15	23.24	35.77	20.9	21.21	20.6	23.21	151.61	198.84	102.74	124.66	144.69	178.37	142.26	113.93	122.47
FMO2	7.45	26.95	226.4	358.31	58.01	96.5	60.15	49.95	202.31	31.19	157.53	22.89	17.43	23.87	12.46	98.5	54.43	76.11	26.62
[truncated: 34,662 more rows]
