# Supplementary material for: Comprehensive multiomic characterization of human papillomavirus-driven recurrent respiratory papillomatosis reveals distinct molecular subtypes
Source: Commun Biol. 2021 Dec 20;4:1416. doi: 10.1038/s42003-021-02942-0 (PMC8688513; doi:10.1038/s42003-021-02942-0)
Supplement: Supplementary file 6 — Supplementary Data 3 [file 42003_2021_2942_MOESM6_ESM.xlsx]

## Sheet: Sheet1
Supplementary Data 3 - Differentially expressed genes.
SYMBOL	baseMean	log2FoldChange	lfcSE	pvalue	padj
TSPAN6	6010.77	-1.4045	0.293629	5.04065e-07	6.21905e-06
DPM1	795.458	0.592703	0.113361	1.32295e-07	1.87933e-06
SCYL3	653.036	-0.325961	0.135144	0.0146352	0.0441852
C1orf112	564.187	1.25039	0.143963	1.41931e-18	1.27981e-16
FGR	48.3802	-0.397288	0.456618	0.313235	0.473028
CFH	2485.49	-0.668016	0.404638	0.0601268	0.136968
FUCA2	971.85	-0.242737	0.188324	0.187945	0.327322
GCLC	928.893	-2.06394	0.622495	0.000132788	0.000826892
NFYA	823.964	0.137833	0.0977259	0.156649	0.285743
STPG1	706.138	-0.509087	0.257674	0.0385832	0.0961623
NIPAL3	3321.22	-0.42821	0.17583	0.0128785	0.0399098
LAS1L	3013.21	0.338025	0.141274	0.0157095	0.046913
ENPP4	694.32	-2.62222	0.637714	4.34798e-06	4.22427e-05
SEMA3F	173.583	0.200872	0.299917	0.478563	0.630508
CFTR	99.012	-1.77316	0.545997	0.000220575	0.00127741
ANKIB1	745.348	-0.182248	0.161915	0.251495	0.404565
CYP51A1	13355.3	1.05414	0.298833	0.000202477	0.00119022
KRIT1	872.581	-0.0977769	0.108965	0.365292	0.526427
RAD52	354.011	-0.356552	0.352373	0.269625	0.425225
BAD	476.506	-0.0234331	0.214156	0.912518	0.949881
LAP3	4951.43	-0.424581	0.395732	0.220713	0.368123
CD99	5459.52	0.402962	0.2388	0.0798204	0.170625
HS3ST1	2775.27	-0.452607	0.316814	0.12581	0.242381
AOC1	53.5217	-0.399878	0.530684	0.353864	0.515028
WNT16	21.4674	1.36392	0.530767	0.00264458	0.0105754
HECW1	3.99673	-0.371812	0.76089	0.417791	0.576144
MAD1L1	402.326	0.581559	0.177725	0.000824368	0.00392365
LASP1	2417.03	-0.295309	0.198013	0.125501	0.241908
SNX11	903.457	0.547077	0.152286	0.00026089	0.00147319
TMEM176A	105.942	-1.35545	0.717416	0.0140867	0.0429276
M6PR	6224.16	-0.100492	0.151227	0.498018	0.647238
KLHL13	387.425	-0.720538	0.467293	0.0734855	0.160138
CYP26B1	7.84741	1.20818	0.946547	0.0410156	0.100719
ICA1	472.843	-0.67223	0.363491	0.0427084	0.104062
DBNDD1	290.096	0.461034	0.443414	0.232394	0.38253
ALS2	765.936	-0.347926	0.194179	0.0651889	0.145849
CASP10	1006.83	0.627691	0.234198	0.00536535	0.0191992
CFLAR	2054.15	0.304346	0.196908	0.10937	0.218304
TFPI	888.927	-1.46574	0.291905	1.46993e-07	2.07012e-06
NDUFAF7	389.234	-0.0654595	0.151088	0.659179	0.780213
RBM5	2503.72	-0.0613908	0.159803	0.694689	0.805619
MTMR7	21.5024	-0.668512	0.485826	0.106195	0.213379
SLC7A2	144.655	-2.76308	1.09882	0.000902501	0.00425083
ARF5	3160.02	0.561467	0.184935	0.00189075	0.00796608
SARM1	125.793	-3.01163	0.612605	9.30359e-08	1.37493e-06
POLDIP2	2691.52	0.537879	0.147116	0.000208506	0.00121976
PLXND1	22.0501	-0.125756	0.428135	0.736715	0.835008
AK2	6629.62	0.637367	0.16964	0.00012492	0.0007836
CD38	212.023	-2.59431	0.391726	4.66366e-12	1.66513e-10
FKBP4	2438.75	0.760642	0.169789	4.83473e-06	4.63898e-05
KDM1A	2048.06	0.265339	0.107115	0.0123935	0.038682
RBM6	1873.36	-0.493546	0.274437	0.0589397	0.134883
CAMKK1	63.214	0.773495	0.407147	0.0329578	0.0848821
RECQL	1958.58	0.170285	0.132412	0.182648	0.320141
VPS50	689.512	0.388033	0.155205	0.0110957	0.035246
HSPB6	5.13579	1.19778	0.841178	0.0379002	0.0947464
ARHGAP33	3.06273	0.561867	0.678344	0.2466	0.398765
NDUFAB1	2930.37	0.248699	0.191374	0.176068	0.311301
PDK4	69.9459	-4.71219	0.598851	3.78739e-16	2.54892e-14
SLC22A16	20.6833	-3.51828	1.32058	0.000508657	0.00260176
ZMYND10	3147.84	-9.16225	0.685399	7.31782e-42	1.12616e-38
ABCB5	3.6561	-0.470006	0.642056	0.315722	0.475642
ARX	5.15212	-6.51124	2.8699	6.43343e-05	0.000443709
SLC25A13	1086.07	0.708628	0.194991	0.000189558	0.00112603
ST7	538.959	0.239984	0.133509	0.0692474	0.152978
CDC27	1167.35	0.390623	0.118093	0.00083934	0.00398259
SLC4A1	11.8572	0.103893	0.654474	0.819627	0.891019
CALCR	1.5509	-0.431954	0.898686	0.285639	0.44378
HCCS	769.786	0.255756	0.0960491	0.00738451	0.0250351
DVL2	137.487	0.295618	0.228979	0.181997	0.319217
PRSS22	606.331	1.18076	0.401764	0.00114992	0.00522636
UPF1	622.344	-0.775722	0.191569	3.28155e-05	0.000247391
SKAP2	3539.94	-0.522768	0.185577	0.00391737	0.0146704
SLC25A5	38791.4	0.568129	0.176381	0.00100289	0.00465528
MCUB	937.996	2.08946	0.338624	1.02295e-10	2.79453e-09
HOXA11	4.5588	2.09654	2.69141	0.0128723	0.0399012
POLR2J	1949.61	0.11629	0.154711	0.445957	0.601313
DHX33	247.485	0.456212	0.192496	0.0151178	0.0454281
MEOX1	54.9562	0.862176	0.457471	0.0298166	0.0784093
THSD7A	7.42859	-0.161524	0.52899	0.703531	0.812381
LIG3	1155.82	0.143916	0.217501	0.496793	0.645937
RPAP3	1202.42	-0.126478	0.167482	0.441174	0.597305
ACSM3	48.1597	-1.50677	0.835608	0.0132824	0.0409742
REXO5	167.441	-0.491132	0.350472	0.126974	0.244012
CIAPIN1	3758.03	0.686204	0.145083	1.60163e-06	1.73171e-05
SPPL2B	108.44	-0.756601	0.246523	0.00137113	0.00607157
FAM214B	313.076	0.827056	0.266675	0.00111497	0.00508755
COPZ2	239.987	-0.97833	0.312887	0.000862493	0.00407737
PRKAR2B	8.75281	-1.78083	0.979131	0.00941351	0.030701
MSL3	1410.25	0.0594297	0.134471	0.656122	0.778146
CREBBP	937.056	0.066929	0.21259	0.747662	0.842791
TSPOAP1	17.3046	-3.40982	0.682288	8.20582e-08	1.23483e-06
GCFC2	301.303	0.102585	0.177656	0.556781	0.699088
WDR54	1841.57	-3.1184	0.488537	1.82834e-11	5.86188e-10
CROT	1381.23	-0.18334	0.334638	0.549036	0.692301
ABCB4	15.7094	-0.628136	0.599717	0.178583	0.314711
KMT2E	2674.28	-0.034232	0.141996	0.804931	0.880826
RHBDD2	2848.38	-0.718857	0.188984	9.67652e-05	0.000630107
IBTK	943.536	0.182701	0.164549	0.259167	0.413592
ZNF195	851.483	-0.55921	0.109209	2.42863e-07	3.24248e-06
MYCBP2	1963.84	0.220489	0.282237	0.403304	0.563211
FBXL3	1124.92	0.160395	0.196067	0.403035	0.562971
ITGAL	81.442	-0.565213	0.744166	0.249895	0.402636
PDK2	817.136	-0.717959	0.237164	0.00165763	0.00711108
ITGA3	1147.7	0.0265968	0.291372	0.926064	0.958031
ZFX	3751.86	0.213644	0.323446	0.486123	0.637523
LAMP2	22898.8	0.435845	0.135535	0.00120426	0.00544333
ITGA2B	4.68464	-0.567918	0.660155	0.239911	0.391239
ASB4	7.94852	-0.514776	0.545946	0.243772	0.396061
GDE1	3263.64	-1.49205	0.297899	1.53338e-07	2.14916e-06
REX1BD	178.666	-0.122852	0.16328	0.443821	0.599719
CRLF1	12.4157	0.516009	0.494869	0.21436	0.360819
OSBPL7	40.3108	-2.34627	0.446419	2.05116e-08	3.52561e-07
TMEM98	1408.81	-1.08479	0.402053	0.0028576	0.0112799
YBX2	2.48392	-0.357823	0.705317	0.442986	0.598916
KRT33A	54.6514	0.629364	0.627792	0.182239	0.31952
MAP3K14	300.409	-0.330207	0.326126	0.275713	0.432433
TMEM132A	305.111	-0.324304	0.371511	0.336234	0.496967
AP2B1	3058.11	-1.27965	0.221511	2.65037e-09	5.39041e-08
ZNF263	286.064	-0.393458	0.183761	0.02857	0.0757012
CX3CL1	741.969	-2.19632	0.450047	1.58033e-07	2.20634e-06
SPATA20	550.1	-1.01536	0.244911	1.64995e-05	0.000136367
TNFRSF12A	706.66	0.869598	0.393019	0.0138877	0.04245
DLX6	9.00767	-0.309694	0.705218	0.502324	0.650965
MAP3K9	1268.34	1.14912	0.332086	0.000205066	0.0012039
RALA	2496.2	1.09777	0.243641	2.77275e-06	2.81469e-05
BAIAP2L1	1600.38	-0.204109	0.220059	0.336829	0.497532
KDM7A	316.215	0.489033	0.278365	0.0638441	0.143439
ETV1	77.3156	-1.02247	0.622009	0.0376138	0.0941936
AGK	1100.97	-0.40054	0.149516	0.00650422	0.0225407
ALDH3B1	1180.89	-2.82242	0.573152	9.11873e-08	1.35233e-06
TTC22	6343.97	0.9563	0.497972	0.0245344	0.0670873
PHTF2	1039.52	0.019206	0.190973	0.919867	0.95441
CCL26	59.5776	-0.512176	0.724794	0.289546	0.447982
FARP2	3246.27	0.823107	0.177345	2.08369e-06	2.1977e-05
USH1C	137.715	-5.35563	1.57265	2.71543e-05	0.000210063
GGCT	3283.23	1.03439	0.198425	7.77124e-08	1.18254e-06
DBF4	808.814	0.509624	0.16336	0.00149215	0.00651738
TBXA2R	35.4234	0.208407	0.297618	0.458358	0.612772
IFRD1	1329.3	0.339187	0.364661	0.310493	0.47021
COX10	662.2	0.130429	0.155446	0.395255	0.555668
GTF2IRD1	591.89	0.659486	0.229672	0.00289447	0.011402
PAF1	1548.76	0.457821	0.107482	1.76683e-05	0.000144578
VPS41	4455.66	-0.0774043	0.0860821	0.364648	0.525734
ARHGAP44	39.8651	-2.40255	0.722773	9.57934e-05	0.00062466
ELAC2	1037.51	0.364046	0.145252	0.0110656	0.0351746
SCIN	1628.74	-1.70749	0.685925	0.00226505	0.00928382
ARSD	3202.42	-1.19965	0.201734	1.07162e-09	2.36494e-08
PNPLA4	944.946	0.0525485	0.329166	0.861519	0.91808
MYH13	2.74809	5.1601	2.61641	0.000309694	0.00170416
ADIPOR2	821.018	0.962804	0.161024	1.14666e-09	2.51134e-08
CDKL3	47.4743	-1.35587	0.353305	3.86825e-05	0.000285196
PRSS21	106.318	0.0706929	0.824622	0.844685	0.907085
MARK4	118.291	0.373303	0.218235	0.0774991	0.166666
PROM1	2092.8	-8.50938	0.886898	1.00999e-22	1.48501e-20
CCDC124	520.845	0.709392	0.231796	0.00148279	0.00648517
CEACAM21	13.2275	-0.181969	0.677797	0.685712	0.798919
PAFAH1B1	3624.76	0.467711	0.0938111	6.05946e-07	7.32338e-06
NOS2	563.374	-0.564934	0.776914	0.248454	0.400931
DNAH9	418.549	-5.40626	0.525822	7.42765e-26	1.78604e-23
KIAA0100	2708.93	0.00676899	0.0889866	0.949693	0.971708
SLC13A2	50.4045	-4.84568	1.0191	1.77928e-07	2.43901e-06
GAS7	535.388	1.61581	0.423974	2.82255e-05	0.000217476
TRAPPC6A	136.861	-1.37304	0.21102	2.50875e-11	7.78386e-10
MATK	1.92242	-0.543398	0.894569	0.239861	0.391194
CEACAM7	2454.61	1.18069	0.76341	0.0314349	0.0817533
ST7L	403.629	-0.0726182	0.21811	0.730279	0.829901
PAX6	1.5575	0.255475	0.912103	0.312969	0.472782
RPUSD1	134.09	0.223517	0.182938	0.21212	0.357859
RHBDF1	187.019	0.392653	0.266747	0.12242	0.237704
LUC7L	506.257	0.138298	0.156723	0.371495	0.532361
CACNA2D2	9.11431	-0.658898	0.53219	0.133676	0.253724
BAIAP3	76.1419	-4.71336	0.610222	1.16109e-15	7.3432e-14
TSR3	72.6867	-0.765037	0.372654	0.0240495	0.066068
PIGQ	154.348	-1.13341	0.226807	2.45342e-07	3.26991e-06
CRAMP1	130.73	-0.584502	0.275079	0.025233	0.0685996
TEAD3	298.712	-0.00621155	0.159288	0.967501	0.98231
SELE	83.6065	0.604009	0.69737	0.214735	0.361214
DNAJC11	2915.57	0.40888	0.155435	0.0074748	0.0252781
FMO3	1836.31	-0.834658	1.16925	0.0922396	0.19148
MYLIP	525.395	-1.94158	0.316329	1.58881e-10	4.16301e-09
NOX1	13.3659	-1.53468	0.769548	0.00874089	0.0288703
E2F2	205.636	1.68263	0.263429	3.51986e-11	1.05113e-09
PSMB1	9108.57	0.532844	0.17049	0.00143629	0.00631824
SYN1	1.57021	0.00347593	0.70203	0.994351	0.997419
JARID2	540.653	0.901745	0.228055	4.13312e-05	0.000302981
CDKL5	161.212	0.655396	0.281836	0.0138861	0.04245
CDK11A	115.695	-0.199095	0.32595	0.510706	0.65841
NADK	568.907	-0.904766	0.265246	0.000349666	0.00188503
TFAP2B	3.52233	0.295082	0.795558	0.489387	0.640166
DLEC1	136.435	-6.75481	0.850258	9.80588e-17	7.23191e-15
CYTH3	45.4967	0.079834	0.282965	0.767712	0.856749
ADAM22	11.2465	-0.359798	0.660393	0.440631	0.596816
SYPL1	30628.9	0.681008	0.249055	0.00431239	0.0159326
CYB561	3730.4	-0.37494	0.198978	0.0547488	0.127201
SPAG9	1682.03	0.751098	0.168943	5.74395e-06	5.38341e-05
CELSR3	10.3523	-0.231791	0.412163	0.525849	0.672392
AASS	1102.08	-0.0399709	0.411292	0.913707	0.950599
PLEKHG6	458.034	0.744962	0.268109	0.00345755	0.0132164
SS18L2	841.491	0.296378	0.146565	0.0406184	0.100036
MPND	36.6165	0.561498	0.316903	0.05748	0.132198
MGST1	7884.96	-0.475429	0.704279	0.316456	0.476334
CRY1	596.975	-0.0854206	0.338216	0.779981	0.86459
NFIX	344.849	-0.178536	0.264562	0.477741	0.629786
ST3GAL1	1895.16	0.11627	0.337607	0.715072	0.819843
MMP25	7.07561	0.925358	0.691239	0.0698437	0.153916
IL32	313.12	0.0252494	0.447532	0.952381	0.973294
PKD1	76.9637	-0.572888	0.255659	0.0192124	0.0552096
MAPK8IP2	8.94753	0.0942376	0.494211	0.821343	0.891977
MED24	1690.5	-0.298666	0.207576	0.138348	0.260471
RHOBTB2	51.6989	-0.91476	0.274319	0.000464188	0.00239931
HEATR5B	904.358	0.0764212	0.182969	0.673131	0.790324
SEC62	4807.49	-0.457914	0.145277	0.00138351	0.0061203
RPS20	4692.09	0.405885	0.161235	0.0105373	0.033779
CSDE1	21875.9	0.213433	0.109434	0.0490944	0.116364
UBE3C	1085.61	0.562227	0.125741	6.204e-06	5.75384e-05
REV3L	468.494	-0.205409	0.228463	0.351274	0.51216
PAX7	17.9279	0.356947	0.896262	0.331205	0.491858
MASP2	2.17194	-0.444205	0.761791	0.352685	0.513782
IYD	38.2289	-1.06228	0.404371	0.00367642	0.0139125
FAM76A	3111.62	-0.0462077	0.199639	0.81086	0.885159
TRAF3IP3	49.2017	-0.656125	0.51321	0.125337	0.241752
POMT2	234.326	-0.487703	0.259361	0.048998	0.116216
VTA1	5493.83	0.454785	0.0970022	2.41846e-06	2.49248e-05
MLXIPL	7.26663	-0.820803	0.682445	0.105832	0.212771
BAZ1B	697.863	0.102668	0.0998201	0.301212	0.460171
RANBP9	789.814	1.01602	0.302696	0.000348779	0.00188068
SPRTN	797.056	0.214933	0.100424	0.0313057	0.0815092
EEF1AKNMT	716.541	-0.102724	0.130304	0.424751	0.58276
DYRK4	315.357	0.14486	0.157584	0.351054	0.512119
ZNF207	11031.2	0.689272	0.117022	3.20026e-09	6.37401e-08
UQCRC1	23435	0.382452	0.180296	0.0265433	0.0713467
STARD3NL	713.63	-0.625457	0.242772	0.00730839	0.0248244
CD9	43442.8	0.0455646	0.182164	0.823268	0.89327
HHATL	1.96815	-2.78183	5.34858	0.020539	0.0582174
NCAPD2	1756.94	1.06083	0.227652	1.40043e-06	1.53648e-05
IFFO1	7.33269	-0.251364	0.577121	0.574374	0.714262
GIPR	295.119	-2.75302	0.436798	3.47462e-11	1.03896e-09
PHF7	71.2803	-0.247495	0.213131	0.231509	0.38129
SEMA3G	22.4869	-0.458918	0.435593	0.229457	0.378857
NISCH	341.939	-0.341388	0.139478	0.0130822	0.0404378
STAB1	27.7588	-0.356408	0.419652	0.336547	0.497263
FUZ	135.821	-2.14472	0.344846	7.73145e-11	2.1765e-09
IDS	2397.52	-0.088722	0.247785	0.706669	0.814415
PRSS3	3373.25	4.43689	0.594666	4.20183e-15	2.43706e-13
ZNF200	357.02	-0.100958	0.106993	0.341556	0.502601
CD4	338.776	-1.304	0.637081	0.0109705	0.0349227
LRRC23	426.462	-3.1109	0.409092	2.99672e-15	1.77375e-13
BTK	33.4547	-0.679633	0.603123	0.148044	0.273835
HFE	168.291	-0.280593	0.356975	0.390061	0.550871
SCMH1	297.549	-0.442169	0.196417	0.0207678	0.0587145
FYN	53.3969	-0.243499	0.536898	0.571611	0.711632
HIVEP2	566.669	1.11931	0.216808	9.97032e-08	1.46037e-06
FMO1	63.2201	0.873787	0.759901	0.0925831	0.192072
ELOA	3435.25	0.299969	0.114365	0.008184	0.0273281
LYPLA2	4274.7	0.252209	0.201951	0.191506	0.331687
CLCN6	195.768	-0.199269	0.157198	0.197763	0.339544
MRC2	203.522	0.399964	0.381427	0.245818	0.398159
TSPAN9	141.367	0.604092	0.305542	0.0347927	0.0885996
BTBD7	1745.61	0.0424331	0.13936	0.758104	0.850013
APBA3	113.884	0.249872	0.209123	0.219277	0.366504
MKS1	1021.3	-0.894653	0.271215	0.000531729	0.00269886
ABHD5	2250.55	0.636732	0.251733	0.00821174	0.0274049
ANOS1	67.2599	-1.27582	0.557561	0.00656613	0.0227211
AKAP8L	188.938	0.0356263	0.175137	0.836959	0.902398
MBTD1	51.7359	-0.117185	0.260435	0.636657	0.763499
UTP18	623.903	0.37719	0.116988	0.00116694	0.0052954
RNF216	1459.51	-0.299106	0.104974	0.00411874	0.0153152
TTC19	759.643	-0.391357	0.303066	0.169339	0.302757
PTBP1	810.818	0.586992	0.186386	0.00125197	0.00562267
DPF1	11.4939	-0.0323065	0.610956	0.939909	0.966065
SYT7	35.7076	0.166922	0.596047	0.712216	0.818194
LARS2	1075.97	0.400403	0.231515	0.0730877	0.159421
PIK3C2A	1661.15	0.272287	0.131252	0.0360327	0.0910042
PLAUR	809.198	0.92178	0.443829	0.0177913	0.0518749
ANLN	3023.92	1.54721	0.260272	6.54683e-10	1.52192e-08
WIZ	63.1925	0.198355	0.288393	0.467992	0.620834
RABGAP1	525.49	0.151912	0.316053	0.600704	0.734812
DCN	1030.81	0.74025	0.687855	0.134338	0.254665
QPCTL	89.1057	-0.244213	0.25576	0.31817	0.478104
PPP5C	310.365	-0.185248	0.170712	0.268559	0.42395
CEP68	1253.2	-0.942968	0.30447	0.00104776	0.00482668
MAP4K3	435.595	-1.15776	0.163214	5.48968e-13	2.27511e-11
ZBTB32	2.01095	0.0530151	0.830212	0.871097	0.924482
TYROBP	183.299	-0.595096	0.506205	0.158807	0.288291
TMEM159	5884.61	1.0447	0.315275	0.000429203	0.00225124
GABRA3	12.1001	0.0884978	0.643804	0.847006	0.908406
BRCA1	695.993	1.0447	0.153773	4.91857e-12	1.73609e-10
ERCC1	2301.03	-0.439495	0.176454	0.0109744	0.0349279
CD22	10.9616	-0.647967	0.680226	0.188322	0.327721
SEMA3B	10.1543	-0.819616	0.593278	0.0826582	0.175472
MBTPS2	939.166	-0.119447	0.228932	0.58783	0.724168
PRICKLE3	237.173	0.215454	0.196506	0.261448	0.416124
LTF	151.544	-1.22134	1.10586	0.0478082	0.114068
EXTL3	1750.58	0.87689	0.173414	2.41223e-07	3.22431e-06
ELOVL5	4294.92	-0.429755	0.234293	0.0567322	0.130869
ALOX5	355.162	-0.79963	0.634892	0.0999923	0.203725
KDM5D	421.608	-0.072278	0.864912	0.752659	0.846539
CALCOCO1	1911.35	-0.558585	0.359966	0.0890227	0.18604
UBR7	2645.88	0.174848	0.104724	0.0986192	0.201623
MAP4K5	928.467	0.536579	0.168782	0.00118603	0.00537144
EHD3	1198.1	0.618155	0.515628	0.147871	0.273579
PSMC4	2616.25	0.561023	0.128261	9.7146e-06	8.54826e-05
MAN2B2	1110.4	-0.447302	0.188268	0.0150935	0.0453788
SLC7A14	8.94004	0.00686257	0.443978	0.987206	0.992726
CLDN11	298.778	-0.321953	0.484935	0.429992	0.587403
SLC25A39	3623.02	0.847086	0.240239	0.000245651	0.0014005
MVP	2710.57	-0.760799	0.248939	0.00144906	0.00636054
NUB1	1692.11	-0.10441	0.193378	0.579022	0.717701
PGM3	2172.66	0.681677	0.160041	1.45361e-05	0.00012242
RWDD2A	188.217	-0.795215	0.229904	0.000342728	0.00185543
CLK1	1279.71	0.236812	0.276154	0.36416	0.525162
POLR3B	713.885	0.7161	0.145945	6.4057e-07	7.67753e-06
ANGEL1	580.562	-0.315759	0.153432	0.0365508	0.0920711
RNF14	2080.87	-0.159272	0.181961	0.370537	0.531471
DNASE1L1	796.468	-0.114708	0.282914	0.666827	0.78548
DDX11	1022.11	0.246162	0.287742	0.36111	0.521892
HEBP1	553.471	0.341866	0.321293	0.254434	0.408184
GPRC5A	26781.6	0.34984	0.475824	0.408362	0.567903
MAMLD1	45.0371	-0.684585	0.565635	0.131401	0.250405
CD6	57.2256	-0.4559	0.474992	0.258566	0.412947
TACC3	478.613	0.958843	0.275602	0.000246936	0.00140713
UFL1	1710.11	0.315553	0.112549	0.00474002	0.0172885
POLA2	273.175	0.401055	0.159972	0.0107459	0.0343284
ZC3H3	144.103	0.0250628	0.24183	0.916122	0.952173
CAPN1	12835.4	0.339181	0.18313	0.052067	0.122207
ACPP	935.419	2.5918	0.301148	7.68104e-19	7.25939e-17
MDH1	12022.3	0.1747	0.174964	0.274649	0.431234
SLC30A9	3539.93	0.0741608	0.121292	0.534165	0.6796
MTMR11	379.68	0.721915	0.240409	0.0017617	0.00748933
COX15	1996.95	-0.0937659	0.175704	0.593139	0.728359
CCDC88C	210.327	-1.73188	0.290206	5.36455e-10	1.26751e-08
YAF2	500.045	0.17764	0.145294	0.21591	0.362688
ZMYND11	2033.09	-0.195946	0.156493	0.203055	0.346133
WAS	17.6171	-0.542635	0.684896	0.263182	0.417862
DPEP1	4.38418	-2.62279	1.55469	0.00698144	0.0238932
BID	1524.03	-0.186721	0.327729	0.53349	0.679078
MATR3	11722	-0.177784	0.124893	0.146162	0.271199
NPC1L1	6.54238	1.82958	0.908797	0.0059203	0.0208266
XYLT2	1560.44	-1.6153	0.411401	2.0141e-05	0.000162679
RGPD5	328.042	-0.545965	0.496898	0.190811	0.330831
NUDCD3	3708.42	0.188504	0.123158	0.120924	0.235761
ISL1	509.707	-1.57599	0.484975	0.000268486	0.00151053
CHDH	87.5918	-1.30242	0.352567	7.23496e-05	0.000491211
IL20RA	786.389	-0.556953	0.242732	0.0168722	0.0496611
CLCA4	37609.7	-0.0863518	0.405016	0.793535	0.873437
GLT8D1	881.886	-0.565961	0.206403	0.00474717	0.0173092
ATP2C1	2100.81	-0.0157635	0.142242	0.907488	0.946891
IGF1	36.5438	-1.91596	0.84545	0.00318675	0.012351
SLC38A5	1001.23	2.06449	0.521623	9.56891e-06	8.42765e-05
RALBP1	2795.3	0.729882	0.198883	0.000148065	0.000909749
RUFY3	1719.2	0.0581575	0.123441	0.635581	0.762668
CNTN1	898.613	0.0142822	0.793311	0.985056	0.991455
SLC11A1	80.2576	0.103882	0.307966	0.721767	0.823838
WWTR1	1653.47	0.670771	0.305058	0.0182028	0.0527683
AGPS	895.151	0.60906	0.184789	0.00073644	0.00357593
CXorf56	317.878	-0.0692964	0.184948	0.700115	0.809813
ATP1A2	9.003	-1.1367	0.646925	0.0254115	0.0689712
TTC27	691.654	0.484022	0.213311	0.0193355	0.0554324
ZNF582	49.3545	-1.07243	0.471677	0.00926356	0.0303018
VSIG2	319.26	-1.70256	0.538395	0.000313115	0.00171828
PHLDB1	77.9009	0.297655	0.267588	0.24422	0.396566
MARCO	5.75772	1.48918	1.1262	0.0248765	0.0678669
CYP24A1	2135.05	0.383833	0.569252	0.399448	0.559654
PRDM11	32.187	-0.500852	0.419994	0.175644	0.310767
SYT13	5.57709	-3.07709	1.0754	0.000506153	0.00259127
SNAI2	923.267	0.740331	0.242251	0.00144937	0.00636068
HGF	10.5051	-1.91721	0.828633	0.00294841	0.0115671
ZRANB1	245.357	0.89335	0.320849	0.00279402	0.0110763
NCDN	124.81	-0.282617	0.325198	0.349315	0.510354
ADGRA2	5.66964	0.293902	0.623566	0.52146	0.668483
ZFP64	560.463	-0.0907325	0.111843	0.414784	0.573621
MNAT1	982.447	-0.603109	0.196108	0.00158516	0.00686267
SAMD4A	31.2189	-0.60057	0.42126	0.105709	0.21256
RUNX3	161.037	-1.07307	0.574943	0.0228558	0.0634215
MRE11	2341.19	-0.318533	0.17792	0.0695367	0.153437
PLEKHB1	413.75	-6.29144	0.556047	1.06109e-30	5.69632e-28
SERPINB1	51612.3	1.31426	0.383979	0.000244872	0.00139674
CYP3A43	4.22925	-0.160988	0.536613	0.708117	0.815433
SLC7A9	3.04593	-0.16827	0.614305	0.708709	0.815667
SPAST	726.791	-0.327346	0.135219	0.0142408	0.0432944
NRXN3	173.211	-5.57073	0.715551	6.69799e-16	4.35539e-14
OSBPL5	67.0149	-0.370746	0.24242	0.111323	0.221171
AQR	2193.68	0.0922275	0.120759	0.441783	0.597814
CPS1	96.2945	1.25722	0.502695	0.00363031	0.0137583
C8B	5.57265	-2.94292	1.22186	0.00157533	0.0068291
FHL1	70.1576	-0.301403	0.39574	0.396371	0.556424
RTF2	4221.44	0.338878	0.102109	0.000835822	0.00396917
SLC45A4	85.5045	-0.731989	0.309086	0.0115033	0.0362912
RNF10	3344.86	0.499285	0.193684	0.00804351	0.0269291
ZNF839	37.0547	-0.978161	0.274745	0.000183584	0.00109647
ZDHHC6	1150.69	0.687533	0.219011	0.00116773	0.00529755
GRAMD1B	33.5981	-2.52063	0.478138	1.84364e-08	3.1903e-07
RNH1	9278.88	0.777979	0.138143	1.16975e-08	2.09809e-07
NDUFS1	3689.44	0.452271	0.160542	0.00414553	0.0153957
RB1CC1	1266.03	-0.290241	0.192984	0.122263	0.237509
ERP44	7389	0.473185	0.113666	2.64986e-05	0.000205611
ALAS1	4282.87	0.735289	0.21581	0.000432445	0.00226465
BIRC3	1610.73	0.463205	0.421425	0.214019	0.360403
AKAP11	308.977	0.133434	0.162089	0.403301	0.563211
GLRX2	3599.09	0.13127	0.165324	0.417764	0.576144
SNAPC1	793.666	-0.203105	0.236907	0.371505	0.532361
DERA	3830.79	0.462836	0.239481	0.044903	0.10833
STRAP	8626.31	0.634319	0.149931	1.73034e-05	0.000142248
ABCC2	36.416	-2.51357	0.578774	1.7792e-06	1.90585e-05
DEF6	324.879	-0.522453	0.178958	0.00283817	0.0112128
PLEKHO1	38.1643	-0.123608	0.405271	0.731084	0.830542
GCLM	1711.4	-2.82903	0.618589	4.94557e-07	6.11481e-06
UBR2	1280.59	0.271906	0.14531	0.0571962	0.13165
EHD2	920.1	0.79104	0.266959	0.0018418	0.00778114
DEPDC1	1010.51	1.6089	0.231166	7.79746e-13	3.12424e-11
CCDC28A	712.285	-1.08424	0.169784	7.79261e-11	2.18042e-09
RRAGD	582.182	0.306673	0.286083	0.258696	0.413076
HSF2	767.209	-0.514835	0.288629	0.0588819	0.134777
PHF20	1552.02	0.0809984	0.16355	0.615774	0.746724
HSD17B6	12.1881	-0.155831	0.389649	0.655407	0.777614
NR1H3	92.7437	-0.547371	0.306637	0.056913	0.131194
TYMP	485.817	1.27167	0.423786	0.000819168	0.00390367
NCAPH2	464.94	0.729874	0.208474	0.000306353	0.0016882
TOMM34	1628.02	-0.802494	0.237683	0.000450415	0.00233691
SEC63	2900.18	-0.128157	0.115267	0.261762	0.416416
KPNA6	12150.9	0.289803	0.102256	0.00435623	0.0160715
VIM	1594.81	0.0637162	0.330421	0.83903	0.903641
FAS	1169.4	-0.258664	0.221949	0.2279	0.376933
RNASET2	548.65	-0.811145	0.340762	0.0102488	0.032975
CD44	24015.4	0.449635	0.226343	0.0399004	0.0985723
KCNG1	6.59549	0.0826634	0.594662	0.855294	0.91383
AGPAT4	300.259	1.02839	0.376492	0.00269155	0.0107235
SLAMF7	326.431	0.345809	0.458682	0.381498	0.542706
MIPEP	689.156	-0.213827	0.239473	0.352748	0.513808
PRKCH	1202.57	0.553027	0.199674	0.00440904	0.0162429
IFNGR1	13311.5	0.170736	0.245335	0.472248	0.624613
B4GALT7	291.401	-0.396046	0.176017	0.0215832	0.0606259
SH2D2A	19.7815	0.106162	0.506445	0.802205	0.879164
VRK2	2328.87	0.687658	0.1452	1.53952e-06	1.66924e-05
TNFRSF1B	210.581	-0.355134	0.516645	0.401516	0.561461
VEZT	1921.53	0.320569	0.0933266	0.000552938	0.00279178
POU2F2	120.854	-1.2107	0.576524	0.011285	0.0357195
BRD9	447.119	0.0194937	0.131992	0.882194	0.931547
SNX1	2871.73	0.12864	0.144493	0.368826	0.530003
TBPL1	1035.97	-0.252129	0.165249	0.119993	0.234341
ARNTL2	1205.44	1.83076	0.314352	9.93517e-10	2.22232e-08
BCLAF1	8305.85	-0.119673	0.10476	0.249416	0.402005
SLC39A9	5342.81	-0.0629337	0.154167	0.677593	0.793435
ANK1	45.3449	0.933652	0.803094	0.0794766	0.170031
IBSP	2.52922	-0.472819	0.828648	0.310907	0.470498
TFB1M	958.681	0.149102	0.204548	0.455327	0.60978
RABEP1	1133.09	0.382637	0.162249	0.0165036	0.0487858
HMGB3	1610.92	-0.118969	0.200568	0.540487	0.685188
NUP160	3670.16	0.349952	0.20188	0.0756599	0.163552
BAK1	3020.55	0.671371	0.189263	0.000274762	0.00154096
MUSK	1.01674	-0.296322	0.960337	0.256963	0.411046
IKZF2	909.381	0.555653	0.305578	0.0522457	0.122515
GRN	31078.1	0.558776	0.276421	0.03638	0.0917609
FAM13B	469.623	-1.00601	0.212704	1.11798e-06	1.25279e-05
ARHGAP31	133.366	0.162727	0.235529	0.475429	0.627633
CENPQ	253.868	0.347601	0.305168	0.225694	0.374312
SARS	7847.47	0.672187	0.126838	1.26581e-07	1.80816e-06
RANBP3	578.191	0.0211337	0.143849	0.879798	0.930039
ARID4A	431.519	-0.1088	0.190714	0.556975	0.699179
EIPR1	1212.57	-0.198525	0.226374	0.363347	0.52427
PNPLA6	225.508	-0.0706064	0.282543	0.789865	0.871195
IFT88	992.524	-1.29908	0.407025	0.000450117	0.00233599
ALG1	549.259	-0.00343838	0.117296	0.976702	0.98705
ZCCHC8	646.522	-0.00841973	0.163163	0.957614	0.976277
ABCF2	3153.14	0.637787	0.144057	7.15363e-06	6.51932e-05
CHPF2	298.531	-0.153913	0.268859	0.546607	0.690203
LRRC7	6.49286	0.628147	0.498155	0.135068	0.255775
FUT8	580.04	-1.39903	0.294196	6.09418e-07	7.34995e-06
UBA6	7809.47	0.880142	0.487118	0.036533	0.0920462
GAB2	85.6329	0.989583	0.486932	0.0174235	0.0510282
ATP6V0A1	2823.2	1.11834	0.21452	7.70794e-08	1.17523e-06
PIAS1	2441.11	0.203061	0.157158	0.18999	0.329735
SLC4A7	366.161	0.322973	0.26751	0.205673	0.349537
APBA2	3.55959	0.0694945	0.663833	0.878768	0.929333
MAP2K3	1532.13	0.714951	0.176007	3.3503e-05	0.000251999
EFCAB1	755.224	-6.8768	0.622657	1.90273e-29	8.13383e-27
TMSB10	20540.6	0.884427	0.3419	0.00634151	0.022043
ASTE1	372.133	-0.0722218	0.167342	0.658648	0.779715
RNF19A	2646.48	0.0938451	0.207164	0.647729	0.771805
PEX3	1503.52	0.760542	0.116866	4.49237e-11	1.3258e-09
GABARAPL2	3675.58	0.125816	0.225866	0.563548	0.704786
SH3YL1	2336.53	0.293847	0.369061	0.392618	0.553206
FAM136A	2377.39	0.542352	0.124048	9.78264e-06	8.59949e-05
VCL	3863.67	0.688992	0.186793	0.000148802	0.000913305
DEPDC1B	438.529	1.40279	0.303201	1.03462e-06	1.17132e-05
DAPK2	294.129	0.496282	0.461976	0.211038	0.356267
NSMAF	947.755	-0.314238	0.171623	0.0617336	0.139684
ADSS	1519.78	-0.431597	0.15153	0.00381326	0.0143479
STAP1	29.3776	-1.84612	1.09109	0.00995148	0.0322143
TIMP2	125.436	0.305293	0.422247	0.412796	0.571807
RFC1	2040.85	0.39974	0.118835	0.000685723	0.00336357
TBC1D23	2264.69	0.573248	0.133678	1.42007e-05	0.000119901
CUL3	763.56	0.489985	0.147961	0.000777962	0.00373979
MYOM2	65.9535	-0.567773	0.497178	0.173603	0.308312
CYP46A1	8.99698	-0.264218	0.439985	0.490671	0.641214
AC118549.1	1328.79	-0.16819	0.117524	0.148687	0.27465
SLC18A1	1.36278	-0.378911	0.976733	0.206074	0.350115
USP2	1487.63	-0.173656	0.468789	0.664055	0.783614
CASR	6.76909	-0.132293	0.550664	0.761011	0.85199
TUBG2	242.088	-0.300902	0.168425	0.0685863	0.15187
RPL26L1	921.379	0.31898	0.1911	0.0879654	0.184298
FLT4	15.1395	0.136192	0.459137	0.731718	0.831108
NSUN2	1011.21	0.472075	0.16515	0.00359726	0.0136488
FBXO42	1284.52	0.3404	0.154326	0.0251263	0.0683819
MFAP3	1440.86	0.57648	0.117569	7.22838e-07	8.56131e-06
MRI1	603.42	0.435491	0.185433	0.0162624	0.0482398
METTL1	602.973	0.699811	0.180447	7.24194e-05	0.000491541
AGA	1312.62	-0.180563	0.212349	0.380051	0.541315
PI4K2B	667.802	0.496751	0.17233	0.00326443	0.0125971
BOD1L1	690.227	-0.0798046	0.187484	0.657082	0.778531
MAT2B	5377.52	-0.757686	0.111994	8.78307e-12	2.99481e-10
TLL1	8.50222	-0.87767	0.663149	0.0804682	0.171755
EDC4	657.853	0.0299586	0.140853	0.830807	0.898325
TRIO	75.858	-0.126272	0.325571	0.675238	0.79171
VCAN	156.127	0.293253	0.443389	0.448604	0.603859
CLEC16A	406.306	0.497817	0.151198	0.00082585	0.00392989
MSR1	186.478	-1.0524	0.609576	0.0308638	0.0805769
CDH1	7047.08	0.480857	0.153858	0.00149881	0.00654285
MTREX	2170.24	0.25185	0.138823	0.0670489	0.149123
DNAH5	272.485	-4.01103	0.604626	3.1711e-12	1.16936e-10
ZFYVE16	1018.62	0.00916383	0.124368	0.938229	0.964768
RIPOR1	551.245	0.0941286	0.24695	0.694294	0.8053
C6	135.13	-12.3904	3.30478	8.76197e-19	8.1557e-17
RAI14	1595.28	-1.5867	0.230231	1.44171e-12	5.57461e-11
SOX30	5.36744	-2.79904	1.13524	0.0012879	0.00576834
PNKP	263.947	0.437424	0.189233	0.0178656	0.0520127
BEST2	1.09578	0.0483228	0.825912	0.883132	0.932155
PHLPP2	54.305	-0.382174	0.362261	0.248185	0.400693
SPDL1	1091.4	0.904789	0.287441	0.000850122	0.00402631
STAU2	2177.61	0.655602	0.16435	4.61809e-05	0.000333972
SLC66A1	223.4	0.128227	0.204594	0.521414	0.668462
CTNS	359.243	-0.262644	0.302192	0.354351	0.515471
RTN4R	10.2056	0.375812	0.400757	0.294608	0.45311
PHF23	1158.22	0.398164	0.173593	0.0193077	0.0553664
INPP4A	159.579	-0.742782	0.457085	0.0610275	0.138599
RAB27B	2777.3	0.760231	0.241247	0.00103058	0.00475894
PSMA4	4949.89	0.417734	0.17338	0.0139372	0.0425473
MYO16	2.0639	-1.23385	1.90039	0.033011	0.0849812
LSG1	2073.93	-0.239192	0.135306	0.0735521	0.160268
PARP3	635.636	-0.942745	0.317592	0.00152502	0.00663716
TNC	20695.2	-1.62973	0.329276	1.73929e-07	2.39557e-06
THAP3	243.251	-0.135051	0.211974	0.511043	0.65859
RIPOR3	10.3544	-1.00279	0.730757	0.0606447	0.137921
TDP1	1285.52	0.572216	0.255363	0.0191368	0.0550364
AIFM2	203.177	-0.907505	0.494132	0.0313908	0.0816754
C2orf83	5.468	0.225173	0.47576	0.5781	0.717118
SPATA7	283.245	-1.78633	0.346942	5.43589e-08	8.51881e-07
MED17	416.191	0.0887222	0.110431	0.419686	0.577891
RETSAT	1906.51	0.413049	0.164925	0.010789	0.0344378
CAPG	9695.52	1.13981	0.276454	1.28184e-05	0.000109431
AP2S1	1475.44	1.12593	0.258129	5.22962e-06	4.96384e-05
USH2A	8.67263	-3.98101	1.3697	0.00027529	0.0015428
ZPBP	3.67226	-6.01694	2.7026	5.05369e-05	0.000360394
TG	19.8164	-2.3524	0.648932	3.84906e-05	0.000284053
ADAM28	687.501	-2.45275	0.437853	2.87991e-09	5.79598e-08
BARX2	124.134	0.775364	0.337014	0.0127056	0.0394704
DCUN1D1	6685.95	0.293376	0.168795	0.0769428	0.165747
JADE2	96.5513	-1.55361	0.525741	0.000717213	0.00349359
ZIC2	13.1405	0.00254683	0.642833	0.998671	0.99944
LCP2	114.361	-0.158752	0.472763	0.691197	0.802647
TRIT1	508.408	0.270069	0.226389	0.217832	0.364935
ADRB1	223.468	-5.11933	0.906066	1.25181e-09	2.72098e-08
CUL7	650.221	-0.326451	0.190607	0.0788425	0.169019
CTNNA1	25076.7	0.0364957	0.167034	0.789419	0.870953
PHKA2	182.597	-0.182258	0.237451	0.42499	0.582989
CNTLN	262.549	-0.314274	0.337713	0.313497	0.4733
EPHA3	15.4517	-0.269454	0.528557	0.529082	0.67518
HSPA5	41023.5	0.600387	0.131012	3.58949e-06	3.56233e-05
DSG2	5538.48	-1.34976	0.269719	2.19526e-07	2.96001e-06
GEMIN8	647.041	0.279234	0.250162	0.245823	0.398159
OFD1	545.185	-0.29684	0.217498	0.158602	0.288054
GPM6B	407.227	0.589818	0.158509	0.000152597	0.000932877
PREX2	89.0094	-1.16015	0.621041	0.0199051	0.0567831
WDR37	365.251	-0.488746	0.159251	0.00179027	0.00759538
YTHDC2	636.554	0.790967	0.1748	3.78668e-06	3.72758e-05
CTPS2	339.595	-0.396605	0.161928	0.0126528	0.0393414
ATP6V1H	1907.55	0.269693	0.142547	0.0550833	0.127857
POLR2B	2499.43	0.0631726	0.142871	0.654636	0.777066
FAM214A	724.705	-0.00101627	0.339096	0.994481	0.997424
ARAP2	643.103	0.816439	0.23344	0.00028012	0.00156417
TPR	2257.16	0.0607753	0.15038	0.684206	0.797527
CP	1079.24	-6.64098	0.893415	9.08577e-15	4.99371e-13
KIAA0556	601.505	-0.835671	0.187371	4.89151e-06	4.68141e-05
DTNBP1	320.341	-0.170996	0.216637	0.414992	0.573805
XK	81.8858	0.791605	0.367463	0.0179272	0.0521396
ANO2	12.2245	-0.678395	0.588708	0.145989	0.270945
C12orf4	904.534	0.891295	0.147541	8.57629e-10	1.94284e-08
SCML1	199.283	1.60199	0.180979	2.07564e-19	2.11697e-17
WWC3	445.284	0.272113	0.243856	0.246611	0.398765
ARHGAP6	5.79422	-0.216986	0.6026	0.630718	0.758851
FAM184B	4.27145	0.167843	0.731335	0.700823	0.810308
MAP4	3743.66	1.36503	0.211376	3.44134e-11	1.03169e-09
GOPC	986.454	-0.211944	0.123525	0.0833279	0.176731
ROS1	18.2766	0.416944	0.813021	0.354118	0.5153
USP28	1010.61	-1.22996	0.128117	3.07238e-22	4.3511e-20
HDAC9	212.019	-2.09823	0.464431	9.92643e-07	1.12989e-05
TSPAN17	693.694	0.0115389	0.185829	0.95379	0.973948
NOP16	1739.7	1.23668	0.225157	1.40563e-08	2.48641e-07
CC2D2A	1077.21	-3.68186	0.528957	3.15581e-13	1.39024e-11
RRM2B	1392.76	-0.540232	0.173319	0.00146423	0.00641617
ZNF800	314.49	0.0679565	0.236992	0.768099	0.85687
TNFRSF17	24.0011	-4.33901	1.40682	0.000125697	0.000787619
SNX29	327.896	-0.254349	0.232896	0.256966	0.411046
LMO3	9.9785	-0.649096	0.764291	0.197464	0.339181
MRPS10	5905.05	0.962923	0.173052	1.18613e-08	2.12582e-07
GUCA1A	2.76832	-0.336478	0.882282	0.3688	0.529999
RSF1	1498.13	-0.35149	0.132387	0.0072844	0.0247649
VPS13D	745.167	-0.187881	0.185762	0.300176	0.459134
CELF2	129.714	0.888275	0.486687	0.0319715	0.0828874
FAM120A	1818.13	-0.157797	0.184631	0.381162	0.542395
R3HDM1	1140.14	0.465623	0.150797	0.00173524	0.00738771
COL9A2	18.6226	-0.969384	0.518868	0.0274098	0.0731646
KITLG	1624.28	-0.143009	0.304016	0.624748	0.754312
ERCC8	519.748	0.120334	0.186051	0.509657	0.657773
ADAMTS6	6.75301	0.879487	0.679094	0.0814242	0.173443
H6PD	1453.99	-1.03042	0.152745	7.52945e-12	2.59031e-10
VAMP3	6061.56	0.61796	0.147836	2.27293e-05	0.000180614
PER3	1087.64	0.311521	0.346806	0.333656	0.4942
UTS2	3.74669	0.0703229	0.826751	0.835181	0.901155
TNFRSF9	49.0447	0.233438	0.528683	0.587883	0.724195
EPN3	200.613	0.239476	0.369579	0.476981	0.629113
LTBP1	553.3	2.22645	0.468618	2.35036e-07	3.14891e-06
RCN1	1181.92	-0.632145	0.291741	0.0215857	0.0606259
ELN	72.203	-0.897209	0.557337	0.0494233	0.116966
RFC2	1561.12	0.792129	0.194907	2.98881e-05	0.00022838
ARID1B	1695.9	0.184786	0.123574	0.131406	0.250405
CLPTM1L	259.186	-0.591511	0.185736	0.00111496	0.00508755
NEDD4L	773.697	-0.43787	0.287856	0.107131	0.214783
FOXP3	16.5625	-0.161865	0.635665	0.718468	0.821696
PPP1R3F	13.9524	-0.255893	0.390044	0.466955	0.619965
HEXB	1540.67	-0.0772507	0.131147	0.587377	0.723881
PTCD2	292.96	-0.0638832	0.164566	0.691937	0.803242
NEXMIF	18.4838	-4.20095	0.736072	1.66968e-09	3.52313e-08
JKAMP	3724.56	-0.357337	0.150219	0.01576	0.0470397
DKK3	1069.16	0.749015	0.348449	0.0193065	0.0553664
ARHGEF5	1877.11	0.117526	0.281397	0.662667	0.782776
NFE2L3	275.623	-1.36719	0.309163	3.11991e-06	3.13267e-05
MCUR1	801.232	0.801932	0.246075	0.000673369	0.00331359
LIMA1	7057.74	0.0789637	0.150382	0.593613	0.728767
LETMD1	1088.07	-0.245313	0.156975	0.111893	0.221959
SLC4A8	108.236	-3.83012	0.623408	7.36695e-11	2.0815e-09
LAMC3	29.7487	-0.368254	0.556588	0.404025	0.563705
PTGER3	23.5182	0.987619	0.923776	0.0743589	0.161508
TNIP3	365.028	0.43665	0.764859	0.352225	0.513241
MAPK9	146.001	-0.140807	0.188056	0.442692	0.598694
COL23A1	2.47497	-0.507354	0.826519	0.288871	0.447313
BCAR1	181.164	-0.596631	0.26538	0.0183364	0.0530955
FAM160A2	251.393	-0.0904842	0.166527	0.579261	0.717788
HERPUD1	3632.14	-0.261357	0.237158	0.246027	0.398304
HOMER3	48.1703	-0.0602171	0.29327	0.826413	0.895419
RAD51	309.319	1.60783	0.227361	3.47358e-13	1.50439e-11
POLQ	293.673	0.642052	0.210282	0.0016379	0.00705265
PIK3CB	1143.75	-0.439056	0.195318	0.0210196	0.0593101
CYBA	676.039	-1.13105	0.346353	0.000435073	0.00227352
THOC3	4265.08	0.236116	0.328747	0.461656	0.615327
HEBP2	2244.91	-0.124551	0.319048	0.672786	0.790079
MPHOSPH9	524.167	0.0293945	0.271768	0.912065	0.949624
PLEKHA5	1406.08	-0.659939	0.202403	0.000797366	0.00382004
PRSS8	1913.53	0.476861	0.276256	0.0680251	0.150875
SIKE1	1332.92	0.222917	0.140475	0.107368	0.215202
RRP12	492.26	0.277343	0.211619	0.177305	0.312961
FNIP2	291.759	1.3408	0.346082	3.11754e-05	0.00023704
MSMO1	14659.5	1.35003	0.351644	4.03963e-05	0.000296505
TTC17	5782.61	-1.03097	0.216197	9.31715e-07	1.07164e-05
FSTL4	79.5341	-0.528479	0.648149	0.265686	0.420594
FOXN3	505.571	-0.793327	0.226555	0.000287013	0.00159648
AKR7A2	1108.73	0.0117374	0.23706	0.961577	0.978777
MRTO4	1166.01	0.913689	0.182583	3.02499e-07	3.9296e-06
NNAT	10.202	1.39121	0.927675	0.0228851	0.0634875
USE1	474.895	0.508295	0.133538	0.000117357	0.00074221
MCF2L2	44.7157	0.872191	0.35378	0.00715277	0.0243819
NRIP2	35.7001	-0.278612	0.301886	0.325591	0.485939
LAMA3	2153.92	0.133226	0.355726	0.69602	0.806411
AP5M1	1486.07	0.0464311	0.150747	0.754331	0.847676
ANAPC4	1195.52	-0.269724	0.219425	0.204294	0.347748
KCNQ1	103.232	-2.08306	0.426009	1.64791e-07	2.28333e-06
TRAPPC3	2135.9	0.845005	0.135249	2.48984e-10	6.29524e-09
THRAP3	23140.7	0.12125	0.119299	0.310598	0.470261
PHPT1	2354.03	0.24795	0.246859	0.298644	0.45761
ENTPD2	20.7053	-0.102657	0.336428	0.740979	0.837703
LY75	721.642	-2.25952	0.401657	2.75724e-09	5.59791e-08
ARID4B	1391.5	-0.580406	0.17151	0.000554405	0.00279796
OPN3	143.599	-0.151643	0.387345	0.662397	0.782653
SDCCAG8	998.613	-0.401087	0.174248	0.018652	0.0538136
PTPRN	1.61538	-0.288877	0.763887	0.51177	0.659173
HHAT	479.19	-1.74421	0.238878	6.48104e-14	3.15629e-12
KIF1B	1082.9	1.01518	0.270126	7.8529e-05	0.000525748
FOXC1	686.18	-0.750026	0.332696	0.0155031	0.0463988
TBC1D22A	551.694	0.018158	0.201131	0.928266	0.958941
SYNE2	1633.77	-0.00870277	0.263379	0.970256	0.983791
PLEKHH1	147.378	-1.38697	0.349179	2.18105e-05	0.000174092
ATP9A	1278.8	-0.358794	0.171256	0.0325892	0.0841016
FAM168A	278.46	-0.205168	0.174946	0.230656	0.380156
RELT	59.8106	1.011	0.358577	0.00214332	0.00885197
GALC	351.992	-1.36696	0.419451	0.00033189	0.00180735
NOP58	2258.92	0.48023	0.12456	9.79012e-05	0.000636606
SZRD1	3940.85	0.329576	0.178099	0.0586268	0.134316
KCNH2	22.5613	-1.04886	0.784852	0.0562755	0.130075
CUL1	1734.65	0.255244	0.0930907	0.00584036	0.0205956
FAM114A2	1360.86	0.930653	0.160545	3.62451e-09	7.12676e-08
CYFIP2	281.245	-0.972531	0.586626	0.0398838	0.0985723
TAB2	414.012	0.331457	0.16173	0.0371474	0.0932887
GINM1	1455.02	-0.248098	0.154735	0.103023	0.208392
EIF2AK2	1105.91	-0.282089	0.250505	0.241009	0.392622
USP36	871.477	-0.0889261	0.106811	0.401097	0.561147
KMT2C	1073.97	0.0530112	0.184442	0.765888	0.85568
MCOLN3	48.8282	1.24194	0.799801	0.0267463	0.071767
CCDC85A	4.89715	-0.888472	0.817106	0.101929	0.206761
PUM2	2568.15	-0.339964	0.161422	0.0321029	0.0831722
MRPL43	1518.78	0.0860198	0.158165	0.581958	0.719747
ITIH4	5.78634	-1.19223	0.838705	0.041503	0.101661
HPF1	723.61	0.0376028	0.182154	0.835421	0.901204
ZFR	3876.91	0.0115008	0.122306	0.926406	0.958288
ZNF280C	321.796	-0.453759	0.300946	0.108087	0.216294
NPFFR2	2.07434	-0.250632	0.80392	0.537802	0.682948
RC3H2	826.857	0.390956	0.137021	0.00386565	0.014512
IL17RB	19.8856	-0.247372	0.479167	0.541832	0.686225
TRAF3IP2	3313.92	1.30403	0.164346	7.10743e-16	4.59574e-14
GYG2	62.233	-0.77854	0.73791	0.129782	0.248189
DCBLD2	1005.65	-0.663146	0.287264	0.0144984	0.0438752
SERPINB3	59304.7	0.577141	0.392012	0.101708	0.206366
SOAT1	2345.73	-1.25453	0.300112	1.04125e-05	9.08401e-05
PKP2	758.139	0.526543	0.333565	0.0892416	0.186419
MSH4	2.48756	-1.3612	1.14539	0.043216	0.105044
F7	1.06939	-0.0293954	0.819575	0.930822	0.960216
GDI2	11071.5	0.574124	0.179939	0.0011059	0.00505117
PRDM1	9729.53	2.06917	0.381274	9.8161e-09	1.79268e-07
ATG5	1415.62	-0.129214	0.123273	0.289157	0.447619
TMCC3	517.578	0.919515	0.251916	0.000136435	0.000847995
PITHD1	654.505	0.474374	0.254795	0.0516549	0.121389
MTA3	1641.33	0.255721	0.133107	0.0521697	0.122362
USP13	98.2146	-0.503332	0.322791	0.09363	0.193774
ATP11B	1316.02	0.783129	0.293955	0.00464751	0.0169967
LAMC2	4945.91	-0.127497	0.281952	0.630604	0.758851
CDK14	136.369	-0.343709	0.425834	0.358555	0.519513
SEC61A1	8635.18	0.397953	0.216117	0.0576904	0.132576
PPP1R12A	3473.86	0.291455	0.113179	0.00931861	0.0304603
RASGRF1	2.55486	-0.464829	0.814761	0.32016	0.480469
CAMK2B	2.84493	-2.53868	1.56666	0.0085282	0.0282487
CROCC	52.7942	-2.1029	0.285682	3.13777e-14	1.60604e-12
POLR3E	490.384	-0.310823	0.241202	0.180177	0.316795
ATP2B4	4576.18	-0.29656	0.2296	0.180069	0.316678
ZC3H11A	2645.6	-0.218656	0.127278	0.0817287	0.173947
RIOK2	1060.22	0.0660011	0.147167	0.651069	0.774346
YIPF1	1515.9	-0.295294	0.155652	0.0537692	0.125362
NDC1	2257.96	0.731609	0.19298	9.12244e-05	0.000598003
DGKG	19.7777	-0.840974	0.788746	0.111543	0.221436
FLYWCH1	116.772	-0.592758	0.176612	0.000597821	0.00298445
UNKL	55.7771	-0.708346	0.359629	0.0314806	0.0818189
TBXAS1	71.6654	-0.377536	0.341863	0.230838	0.380402
PARP12	147.729	0.12588	0.275797	0.6329	0.760254
ALDH18A1	2938.45	0.288865	0.205825	0.152227	0.279621
TARBP1	178.466	-0.127997	0.320695	0.667145	0.785733
GATB	658.324	0.463188	0.15771	0.00282869	0.0111907
MXD1	28837.3	2.30315	0.482445	2.23357e-07	3.00465e-06
CDK17	425.583	-0.161344	0.144125	0.255911	0.409727
DNAJC25	208.071	0.0923979	0.22647	0.675119	0.791611
SLC2A3	92.5589	0.34351	0.517834	0.420508	0.578555
PSD	6.52113	-0.746596	0.594757	0.111458	0.221324
CTDP1	65.5136	-0.0412381	0.209366	0.838126	0.903151
YBX3	2730.58	0.34236	0.231284	0.125876	0.242456
STYK1	436.608	-0.375623	0.323906	0.213621	0.359839
WNK1	1273.23	0.787062	0.33995	0.0120989	0.0378888
CCAR1	3082.29	0.391706	0.124277	0.00143269	0.00630547
OGFR	181.672	-0.277163	0.192834	0.140512	0.263161
GNA15	902.074	1.66025	0.328601	9.1214e-08	1.35233e-06
PIGV	1214.25	-0.51561	0.187075	0.00473309	0.0172706
PTPRU	543.612	-1.70846	0.236859	1.25975e-13	5.82765e-12
SNRNP40	2155.97	0.293472	0.135596	0.0290033	0.0766822
RIMBP2	4.62115	-1.19874	0.959365	0.0463987	0.111372
COL11A1	9.48023	0.228476	0.939494	0.0585905	0.134257
QSER1	364.133	0.444477	0.151755	0.00288907	0.0113866
MPC1	1854.08	0.27128	0.146832	0.0611861	0.13884
ACAA1	1528.26	0.97928	0.220216	4.29514e-06	4.18174e-05
BCAT1	3187.73	0.0821668	0.44049	0.837218	0.902594
HDAC7	547.789	-0.0454601	0.183087	0.797792	0.876589
LZTS1	19.437	0.423446	0.571047	0.343007	0.504105
PRDM6	6.6773	-0.472893	0.898286	0.27375	0.430173
SPAG4	141.556	0.145451	0.547487	0.741765	0.838371
NCKAP1	4037.92	0.278642	0.157637	0.0726864	0.158726
MRPS35	4156.61	0.284188	0.123635	0.020537	0.0582174
GUCY1B1	578.973	-0.221419	0.450476	0.566761	0.707348
SFSWAP	420.409	0.190617	0.146249	0.186982	0.326226
TNK2	99.1552	0.316726	0.242263	0.174194	0.309006
MON2	881.639	0.499566	0.174657	0.00351395	0.0134032
CDH3	8494.46	1.1213	0.259214	6.16377e-06	5.72343e-05
ARSF	182.4	1.37288	0.675692	0.00919791	0.0301255
GPBP1	3224.09	-0.202119	0.127489	0.114183	0.225377
DGAT2	599.144	2.42617	0.494688	9.74426e-08	1.4302e-06
ZNF112	170.794	-0.496352	0.245962	0.0355779	0.0901217
CS	12248.4	0.944102	0.155516	6.62823e-10	1.53775e-08
LTK	7.27607	-4.13998	1.5256	0.000337374	0.00183073
MRPS24	2526.41	0.551284	0.210232	0.00705312	0.0241063
ELMO2	1767.56	0.131657	0.187007	0.47304	0.625339
WAPL	1276.74	0.316536	0.0939756	0.000712714	0.00347608
VMP1	8476	0.378506	0.23404	0.092417	0.191797
APPBP2	843.522	-0.0364249	0.129362	0.774779	0.861296
POLD1	267.895	0.776873	0.252318	0.00127751	0.00572621
SEZ6	14.2717	-1.26582	0.86662	0.0327598	0.0844381
EIF4B	11104.8	0.351049	0.0988134	0.000346362	0.00187074
SLC6A16	19.4911	-3.55598	1.01438	4.14882e-05	0.000303881
BICRA	79.8774	0.432101	0.227327	0.0487892	0.115881
SPHK2	79.1571	-0.430687	0.233258	0.0553195	0.12829
RPL18	9712.09	0.780772	0.18656	1.99418e-05	0.000161239
CA11	22.8309	-0.411862	0.45108	0.291188	0.449648
ISOC2	671.706	0.412503	0.157125	0.00762432	0.0257122
U2AF2	379.189	0.44138	0.18265	0.0134383	0.0413284
EPN1	153.019	0.328878	0.20907	0.105618	0.212514
MED29	1132.83	-0.13281	0.174654	0.436822	0.593428
AHRR	1.18931	0.403852	0.936943	0.258593	0.412961
ZNF275	120.28	-0.422171	0.211431	0.039373	0.0976423
MTMR1	230.463	0.320991	0.274569	0.219203	0.366407
GPC1	718.544	-0.144972	0.283137	0.58723	0.723881
ADCK1	231.709	0.33242	0.171544	0.0483446	0.115133
HAGH	480.587	-0.591951	0.189689	0.00138211	0.00611667
RNF4	4616.35	0.25457	0.110315	0.020102	0.0572458
CASP8	638.252	-0.324464	0.210578	0.112115	0.222266
LIMCH1	1252.85	-0.797357	0.550644	0.0760417	0.16422
INTS13	1539.52	1.04227	0.170081	4.10917e-10	9.92218e-09
TM7SF3	3360.73	0.525819	0.262231	0.0350142	0.0890458
DLX3	205.992	2.42123	0.534749	5.97146e-07	7.23597e-06
SPA17	765.035	-2.5823	0.479443	8.81968e-09	1.62485e-07
TSPAN32	2.71396	-0.592957	0.979924	0.187141	0.32643
CCN5	6.57515	0.153044	0.517751	0.71791	0.821424
DMRT3	31.821	-2.95941	0.832754	3.32676e-05	0.000250391
ST3GAL6	161.98	0.033473	0.425146	0.932159	0.96088
ATP2C2	1309.97	-0.747072	0.389775	0.0314814	0.0818189
NGFR	128.425	-1.06842	0.505719	0.0134897	0.0414641
CDON	63.9259	-1.00431	0.473309	0.0146879	0.0443152
TAF2	699.934	0.129525	0.118555	0.270522	0.426132
HIPK2	710.627	0.075258	0.233672	0.740984	0.837703
TNPO3	1269.33	0.584503	0.1227	1.47554e-06	1.61123e-05
RFXANK	766.901	0.426294	0.193559	0.0239792	0.0658971
TMEM161A	434.395	0.0444231	0.229218	0.842516	0.905725
LPAR2	249.767	-0.233149	0.154442	0.125071	0.2414
CTSA	2309.59	0.0787075	0.188509	0.670598	0.788392
SUGP2	581.364	-0.470127	0.233215	0.0364274	0.0918302
SLC12A2	6041.56	-0.309219	0.2041	0.125436	0.241841
SNX24	481.553	0.815389	0.189593	1.04112e-05	9.08401e-05
EYA2	1522.34	-0.441314	0.17688	0.0107878	0.0344378
CNN2	9555.86	0.407827	0.26055	0.0993587	0.202794
ABCA7	95.0502	-0.838322	0.348622	0.00916399	0.030021
SNCAIP	210.609	-2.34755	0.668339	5.4434e-05	0.000383915
DDX20	462.274	-0.193846	0.128108	0.12597	0.242567
BTBD1	1545.54	-0.12986	0.10819	0.226147	0.374947
FAR2	108.499	0.500121	0.463576	0.208716	0.353666
BCAS1	1824.86	-0.938778	0.434191	0.0134217	0.0412898
CHI3L2	96.1613	1.55502	1.36643	0.0210793	0.0594277
SBNO2	278.166	0.737565	0.261664	0.00310485	0.0120864
PMS1	707.22	-0.0570391	0.129226	0.654818	0.777203
HMG20B	366.201	-0.132782	0.185989	0.464335	0.617801
CALCRL	664.525	0.090835	0.286083	0.740042	0.83728
TAF11	919.308	0.623239	0.128657	9.59225e-07	1.09781e-05
ANKS1A	898.771	1.04419	0.208259	2.43359e-07	3.24722e-06
AP3D1	675.306	0.539232	0.168327	0.00109079	0.004993
ZNF76	674.332	-0.189608	0.167275	0.247635	0.400029
SLC9A3R2	126.234	-0.886868	0.248556	0.00020203	0.0011882
NTHL1	213.726	0.89737	0.321386	0.00271325	0.0107987
UHRF1BP1	282.459	0.0379819	0.193111	0.841638	0.905161
GNAI3	13241.5	1.05296	0.135624	3.39974e-15	1.99694e-13
IPO5	2664.46	0.582085	0.161595	0.000241395	0.00138066
OAT	18813.1	-0.425724	0.352892	0.172203	0.306557
WDR3	2041.3	0.504737	0.156399	0.00103364	0.00477113
PKN2	2549.38	0.392364	0.186264	0.0311574	0.081233
WDR18	347.451	0.651058	0.205902	0.00112126	0.00511224
TRAM2	399.81	-0.352367	0.227005	0.107929	0.216082
NTN1	187.261	-1.4656	0.484137	0.000631217	0.00312817
MCM10	745.085	1.95289	0.311569	5.72695e-11	1.64225e-09
DGKA	4124.38	0.310273	0.201381	0.111294	0.221132
ERBB3	4615.79	0.00648635	0.156093	0.968667	0.982974
ANKRD44	375.443	-0.846973	0.329391	0.00574877	0.0203472
KARS	3700.16	0.271238	0.113427	0.0159384	0.0474985
ADAT1	902.667	-0.482606	0.163514	0.00264508	0.0105754
PDIA5	256.023	0.350731	0.253739	0.149387	0.275634
TBC1D22B	523.161	0.20645	0.170912	0.218966	0.366196
NDUFB4	3476.08	0.356605	0.172599	0.0352628	0.0894948
SPEN	644.929	-0.0319314	0.176602	0.851293	0.911172
MYLK	538.324	0.0160228	0.298267	0.957568	0.976277
ZC3H15	3961.49	0.437852	0.0985144	7.70628e-06	6.96523e-05
MAP2K4	925.74	0.419192	0.1803	0.0174348	0.0510549
PACC1	448.278	0.0417184	0.391346	0.910617	0.948819
SLK	2585.8	0.597283	0.298456	0.0339654	0.0869244
CYB5R4	1445.64	-0.157826	0.155008	0.30018	0.459134
COL17A1	1733.3	0.32088	0.508112	0.448986	0.604177
GSTO2	788.074	0.174873	0.260183	0.484121	0.636029
SEC61A2	95.3749	0.083837	0.261479	0.739106	0.836718
PRKCQ	56.7174	0.44645	0.531599	0.302144	0.461167
TLE2	70.0474	-2.09265	0.364682	1.60083e-09	3.40272e-08
ASB1	154.677	-0.254273	0.16874	0.124474	0.240511
FAM107B	943.602	-1.61344	0.285862	4.15508e-09	8.06693e-08
TBC1D1	180.725	-0.515408	0.242366	0.0267452	0.071767
CDK13	487.38	-0.0376616	0.202508	0.846944	0.908406
MTHFD2	3244.38	0.949127	0.204846	1.84872e-06	1.97117e-05
SLC9A7	476.326	-0.165067	0.320299	0.584457	0.721933
FOXJ2	602.469	0.153837	0.209962	0.452902	0.607589
YBX1	30155.2	0.43985	0.204723	0.0295675	0.0778262
PDE4A	58.4134	-1.39192	0.393101	0.000119499	0.000753898
PPP2R5A	623.526	0.175503	0.200693	0.370497	0.531471
CTNNA2	2.22033	-0.521557	1.08346	0.0921779	0.191421
ELAVL1	292.709	0.215596	0.180747	0.223516	0.371387
TIE1	38.5584	0.186762	0.357761	0.570003	0.710281
DIP2B	1514.81	1.23819	0.140249	3.92228e-19	3.80429e-17
SMARCD1	577.678	-0.120328	0.167684	0.463886	0.61748
KDM4A	2190.41	-0.555759	0.179369	0.0015435	0.00670875
NFYC	2285.25	0.441794	0.112032	6.97198e-05	0.000475876
ZMYND12	200.76	-5.97819	0.599524	1.65224e-24	3.1521e-22
SLC9A3	55.0784	-0.248036	0.268492	0.33183	0.492507
NGEF	68.1837	0.685346	0.380336	0.0456948	0.109882
ASPM	366.499	1.74141	0.382699	9.88982e-07	1.12683e-05
CD84	114.307	-0.581611	0.55298	0.19165	0.331887
ELOVL1	8063.67	1.29045	0.233662	1.11494e-08	2.00916e-07
SPI1	21.3165	-0.694102	0.554007	0.122991	0.238437
ZNRD1	697.047	0.322992	0.216452	0.12281	0.238251
MPPED2	117.491	0.0663529	0.570185	0.884808	0.93315
CLDN18	1.26383	-0.291696	0.799679	0.494564	0.644467
ZBTB11	464.248	0.300105	0.162347	0.0603258	0.137306
ATXN3	612.473	0.280133	0.090664	0.00190621	0.00801699
GOLGA5	1149.9	0.434642	0.12067	0.00027733	0.00155197
FGFR2	397.501	-0.922133	0.400186	0.0105364	0.033779
LRRC40	826.334	0.500435	0.15014	0.000713316	0.00347828
ISOC1	870.367	0.341113	0.0981899	0.000472524	0.00243912
EML1	271.851	0.147478	0.309077	0.609727	0.742192
TRMT11	728.229	-0.0205487	0.185286	0.907547	0.946891
THUMPD1	6283.8	-0.320702	0.178331	0.0660801	0.147397
MSANTD3	450.13	0.161378	0.175005	0.347872	0.508986
KIF26A	3.08279	0.163616	0.612612	0.718445	0.821696
ATG2B	154.48	0.0974842	0.270458	0.70724	0.814991
ARFGEF1	1041.7	-0.221411	0.162657	0.165624	0.297785
ACSM2B	1.52902	0.0645388	0.790298	0.866456	0.921845
ZFAT	97.7965	-0.00175777	0.218376	0.991884	0.995852
MTFR1	670.732	0.334045	0.190439	0.0725708	0.158564
STAG3	193.304	-0.598809	0.224632	0.00582235	0.0205566
FECH	1536.98	-0.293182	0.290917	0.287693	0.446056
MYO9A	839.31	0.489728	0.160475	0.00189806	0.00798664
DDX3Y	839.126	-0.0425354	0.862117	0.845006	0.907261
PFKP	4117.01	0.745863	0.361981	0.0241763	0.066344
IDI1	4330.18	0.94029	0.275508	0.000325111	0.00177546
SP100	1854.26	-1.00461	0.366551	0.00258618	0.0103843
KLF6	7029.47	1.49886	0.288919	5.45025e-08	8.52973e-07
PLPP1	585.027	0.271895	0.238866	0.238024	0.389159
NEO1	360.302	-1.2515	0.275347	2.00955e-06	2.12791e-05
TRAM1	6104.77	0.243475	0.146379	0.0921543	0.191389
PHKA1	302.101	-0.0222104	0.141483	0.872157	0.925003
TNFRSF1A	1516.34	0.284304	0.224452	0.191394	0.331584
CACNB1	14.3064	-0.465029	0.45398	0.234414	0.385006
EVI5	512.424	-0.15749	0.241392	0.496678	0.645848
STOML1	321.302	-0.058281	0.313738	0.840672	0.904543
PKM	154946	0.725778	0.284885	0.00705557	0.0241111
DHX29	2293.29	0.114495	0.101913	0.260333	0.414822
DNTTIP2	3097.49	0.0225015	0.163421	0.892343	0.937462
METTL22	386.152	0.633093	0.197606	0.00100191	0.00465168
TP53BP1	2313.21	-0.966984	0.192249	2.54869e-07	3.36629e-06
TRO	57.3675	-0.464389	0.500198	0.266666	0.421661
RRP15	2915.57	0.581653	0.22424	0.00724286	0.0246407
RHOA	35428.9	0.696335	0.145752	1.25453e-06	1.38609e-05
DHX8	3240.15	0.157465	0.142069	0.262402	0.417111
PRKCZ	264.474	-0.148565	0.310185	0.607483	0.74032
ZFY	329.712	-0.0656424	0.862813	0.776321	0.86194
IARS2	2702.57	0.289226	0.0751382	0.000112106	0.000715274
SYT1	9.21188	-3.30287	1.0499	0.000163135	0.000987107
NAV3	59.4905	1.5897	0.45622	0.000102835	0.000663827
IDH3G	1977.18	0.418464	0.166921	0.010685	0.0341717
ROGDI	615.267	-0.0818808	0.189031	0.656152	0.778146
PDZD4	5.07122	0.195592	0.639369	0.666529	0.785329
ATP2B3	1.01898	-0.489744	1.06992	0.153804	0.281922
ROCK1	642.642	-0.0428892	0.162019	0.786404	0.868805
CBFB	711.659	-0.184903	0.131288	0.154034	0.2822
PDK3	4419.7	-0.20604	0.229896	0.34954	0.51045
HYAL2	1079.5	-0.0689781	0.15376	0.647279	0.771456
HDAC4	78.5084	0.192383	0.212408	0.351328	0.51216
RASSF1	915.021	0.890264	0.358994	0.00683201	0.0234897
FGFR3	504.926	0.0483122	0.265395	0.853002	0.912282
IFI35	420.783	-0.357582	0.51627	0.395752	0.555927
HEATR6	633.266	-0.149711	0.295517	0.588972	0.725065
COASY	2479.81	0.437515	0.126297	0.000433416	0.00226679
PLEKHH3	115.353	-0.044194	0.196868	0.816713	0.888664
MEF2A	1283.04	0.275358	0.127759	0.0294541	0.0776105
OTUD5	238.546	-0.0324189	0.180365	0.853088	0.912289
TFE3	454.479	0.267019	0.176386	0.122696	0.238089
TBC1D25	310.959	0.101965	0.165723	0.532449	0.678337
ACSL4	1237.01	-0.427488	0.309213	0.138425	0.260573
INPP5A	690.594	0.609153	0.237797	0.00770302	0.025917
GPKOW	582.094	0.0328772	0.100293	0.742215	0.838725
GRIPAP1	778.019	-0.324333	0.142244	0.020836	0.058864
FTSJ1	2236.83	0.917274	0.235907	5.38997e-05	0.000380845
PRR11	1102.91	1.96583	0.29422	3.63539e-12	1.32574e-10
REEP1	55.8938	-2.54605	0.797464	0.000143501	0.000885241
ATP11A	86.9943	-0.0464777	0.332426	0.878241	0.929031
POLR1A	638.214	0.315267	0.206952	0.117332	0.230353
LAPTM4A	16811.7	0.270175	0.220329	0.204625	0.34814
TTC7A	332.652	-0.0831345	0.237718	0.714578	0.819576
IP6K2	2751.12	-0.330783	0.141369	0.0176413	0.0515288
SRBD1	888.521	0.11687	0.180267	0.509779	0.657828
KIF2A	1265.47	-0.474833	0.163794	0.00315086	0.0122387
RASGRP2	8.57683	0.222188	0.588111	0.621836	0.752249
PSME4	660.319	-0.258727	0.145151	0.0706356	0.155199
IFT80	626.289	-1.46608	0.331221	2.68804e-06	2.73833e-05
SIRT2	1779.05	0.773511	0.183198	1.54186e-05	0.000128771
ERLEC1	1649.85	-0.655662	0.23351	0.00355271	0.0135198
PPP2R5B	163.461	0.706088	0.268113	0.00562184	0.0199684
PYGM	9.14298	-0.140213	0.492272	0.731789	0.831108
PITX1	1782.32	1.41881	0.361525	2.31391e-05	0.0001835
MAST4	4583.13	0.617667	0.193617	0.000976806	0.00455251
ADGRF5	193.862	0.02701	0.26788	0.917893	0.953069
SDK2	1176.25	0.702374	0.348679	0.0282976	0.0751342
NUP133	756.605	0.0815794	0.119625	0.491896	0.642044
NUCKS1	40555.3	0.129648	0.242559	0.58178	0.719716
VPS35	10571.3	-0.0104274	0.132974	0.937082	0.964018
DNAJA2	5553.65	0.317684	0.130869	0.0147728	0.0445421
BCL3	864.185	0.594093	0.258695	0.016135	0.0479246
KCNAB2	35.3119	-1.66389	0.60096	0.00113853	0.00518277
ABCC9	405.84	-1.75744	0.352424	1.31153e-07	1.86655e-06
GAL	6.03984	1.62298	0.76216	0.00608521	0.0212867
CLEC2D	222.691	-1.00164	0.397814	0.00536691	0.0192018
FUNDC1	613.203	0.11599	0.168111	0.483213	0.635149
MAOB	155.424	-4.4304	0.756068	3.87461e-10	9.39512e-09
RORA	598.114	1.27323	0.180981	7.03409e-13	2.85369e-11
TGFBR3	273.051	-0.481263	0.409993	0.186091	0.324917
PLA2G10	151.012	-5.24421	0.470323	4.42881e-30	2.1752e-27
HES2	392.687	0.518571	0.207634	0.0100819	0.032559
ATP1B3	12151.6	0.402907	0.136177	0.00278009	0.0110302
NEDD4	1107.4	0.552185	0.248286	0.0203263	0.0577492
PIGB	506.55	0.689183	0.194427	0.000272124	0.00152914
MAPK6	8157.38	1.45869	0.24943	1.36419e-09	2.94309e-08
GNB5	1102.29	0.574408	0.179351	0.00105792	0.00486668
RAB27A	798.199	0.133684	0.180387	0.450904	0.605542
HDHD5	508.173	-0.112732	0.294517	0.689166	0.801285
UFD1	2716.09	0.548417	0.169267	0.000952443	0.00445508
LRP6	200.512	-0.597103	0.238278	0.00916387	0.030021
GUCY2C	12.7699	2.92714	1.37902	0.0015909	0.00688367
PHRF1	98.1328	0.424269	0.236142	0.0621413	0.14043
ELP1	1076.61	0.235768	0.128267	0.06336	0.142609
NUCB2	6123.48	-0.894631	0.281744	0.000817409	0.00389615
PFN2	5748.69	-0.9528	0.336204	0.00236581	0.0096386
PTPN3	2668.52	-0.539893	0.141362	0.00010712	0.000687639
SPTB	19.9432	-0.0941199	0.304739	0.740992	0.837703
DAPP1	11640.9	0.442411	0.286506	0.105454	0.21225
SLC44A1	2335.13	0.744143	0.29947	0.0076497	0.0257776
TMEM260	212.887	-1.13308	0.218146	8.79622e-08	1.31086e-06
SMG6	522.025	-0.101735	0.172347	0.544501	0.6886
EXOC5	1862.41	0.475938	0.138491	0.000473427	0.00244323
CLTCL1	194.406	0.329595	0.226489	0.132255	0.251702
FGF22	1.96705	0.0235988	0.736494	0.957002	0.976028
FSTL3	36.5484	0.243454	0.511862	0.564907	0.705683
DGCR2	2794.21	-0.310218	0.158478	0.0463099	0.111217
RNF126	324.354	0.665639	0.251447	0.00564221	0.0200284
MNT	322.024	0.486481	0.208142	0.0160797	0.0478144
ZXDC	49.4197	-0.447482	0.293082	0.1052	0.211813
JMJD6	635.32	1.00014	0.187625	4.78099e-08	7.60085e-07
POLB	567.541	0.574518	0.298849	0.0407809	0.100329
ST6GALNAC1	3741.19	-1.42756	0.425203	0.000205291	0.0012043
WIPI1	1046.11	-0.521943	0.214519	0.01204	0.0377264
FRMPD1	20.4307	0.399189	0.443527	0.301134	0.460143
GBA2	437.598	-0.727953	0.260622	0.00342623	0.0131162
NDST1	1366.15	0.920939	0.20607	3.99966e-06	3.91553e-05
ASNS	414.22	1.40391	0.260842	2.10655e-08	3.61007e-07
AP3M2	797.901	-0.817644	0.223908	0.000156911	0.00095571
CNGB1	61.5825	1.03235	0.895861	0.0634549	0.14274
ST6GALNAC2	2264.65	-0.866435	0.158685	2.78393e-08	4.66697e-07
PABPC1	17668	0.378811	0.230985	0.0938816	0.194225
TESK2	421.298	0.333607	0.181682	0.0608305	0.138253
CFAP20	1630.5	-0.289009	0.220278	0.175078	0.310074
CSNK2A2	5788.01	0.565456	0.290293	0.0378334	0.09461
PTPN21	49.8449	-0.183473	0.336622	0.555121	0.697535
EIF2B3	847.367	0.587386	0.0991773	2.48032e-09	5.07135e-08
CAMK2A	1.27969	0.13713	0.840859	0.671065	0.788821
TCOF1	1326.51	0.495459	0.157148	0.00134974	0.00599297
CDC42	49911.1	0.198719	0.184073	0.270249	0.425977
OSBPL3	873.148	0.124986	0.188316	0.498584	0.647792
EPHA8	3.78534	-0.490943	1.01219	0.160277	0.290389
SLC12A3	15.8574	-4.59773	0.934644	1.37527e-07	1.94646e-06
RAD18	528.021	0.703796	0.160952	8.4326e-06	7.52448e-05
ATP2B1	1396.09	0.623064	0.22603	0.00428218	0.0158388
NCK2	358.495	0.433229	0.229211	0.0502578	0.118722
MAP4K4	1590.04	1.15373	0.274278	9.40696e-06	8.29451e-05
MGAT4A	240.46	-0.258498	0.201892	0.188126	0.327572
RPL31	10180.2	0.402395	0.160881	0.0109932	0.0349783
WDR1	8742.55	0.538559	0.166299	0.000937583	0.00439277
SNX13	2236.36	-0.399967	0.115098	0.00045286	0.00234706
ARHGAP10	518.834	1.91813	0.432633	1.40352e-06	1.53841e-05
RPS6KA2	800.692	-0.335754	0.280922	0.20682	0.351072
ING3	3082.11	-0.0516084	0.1166	0.654176	0.77672
VASH1	84.0368	-0.160669	0.391857	0.646694	0.771301
LMCD1	255.674	0.452366	0.393811	0.201106	0.343648
BUD23	2741.01	-0.235879	0.151798	0.114467	0.225727
SEL1L	2986.03	-0.100805	0.138117	0.458632	0.612841
TRIP13	989.009	-0.415322	0.358953	0.203991	0.347318
ATP6AP1	3368.61	-0.160766	0.154241	0.288835	0.447302
TCF3	126.191	0.0756113	0.18493	0.677128	0.793161
TRIB2	1211.86	-1.25747	0.32381	3.47178e-05	0.00025995
DAZAP1	154.491	0.399956	0.228132	0.069339	0.153096
MBD3	202.726	0.174385	0.21628	0.406881	0.56656
HLTF	873.22	-0.380722	0.250461	0.112335	0.222569
FAM50A	269.886	0.198084	0.282484	0.461309	0.614973
FAM3A	201.168	0.565835	0.201254	0.00386281	0.0145061
CPSF1	179.69	0.0692826	0.191802	0.712779	0.818574
MYO3B	44.7018	0.600195	0.478099	0.139441	0.261823
CYBRD1	1020.61	-0.595474	0.253794	0.0141041	0.0429695
CDH19	6.84429	0.0391327	0.672976	0.932892	0.961226
PDCD2	570.832	-0.170401	0.203005	0.387163	0.548292
SLC6A15	869.726	0.500082	0.436393	0.19026	0.330123
RDH11	4482.79	0.780251	0.17431	4.76655e-06	4.58081e-05
PRKACA	337.343	0.440614	0.282039	0.0990559	0.202283
ADGRL1	57.7125	-0.357868	0.292605	0.195225	0.336212
SPP2	1.24007	-0.12335	0.832314	0.712091	0.818132
ACTN1	3965.25	1.40794	0.214089	1.30894e-11	4.31651e-10
ZFYVE26	219.001	0.324183	0.192548	0.084816	0.179114
RPS6KA6	39.2145	-1.01016	0.465446	0.013186	0.0407152
EPN2	1763.06	0.643674	0.188033	0.000449833	0.00233557
PTPN18	407.505	-0.527881	0.227678	0.0162664	0.0482453
LIMS2	40.6194	-0.118831	0.290447	0.664683	0.784154
SPEG	3.81695	0.269161	0.568145	0.545257	0.689079
LNX1	1046.45	0.285615	0.281146	0.285306	0.443353
ALDH3A2	3416.8	-0.404525	0.220941	0.0587635	0.13452
TFRC	6808.15	0.612921	0.372522	0.0699609	0.15413
SREBF1	673.309	-0.190802	0.26282	0.449979	0.6047
AFF4	1014.96	0.597841	0.146062	3.27157e-05	0.00024672
UBE2D1	839.895	0.438774	0.264179	0.0816818	0.173879
MPP5	902.882	0.303294	0.112954	0.00680226	0.0234119
RHOBTB1	85.1117	-0.881428	0.302802	0.00196849	0.00823199
SMC1A	4307.88	0.792792	0.215161	0.000141359	0.000874131
HSD17B10	960.652	0.85156	0.207749	2.4146e-05	0.000190429
MARK2	352.643	0.684796	0.157955	1.02671e-05	8.97745e-05
HMMR	320.585	1.296	0.313508	1.12632e-05	9.75605e-05
CHFR	355.349	0.582964	0.276644	0.0261799	0.0705919
TRHDE	14.9474	3.2172	0.982528	7.12485e-05	0.000484734
P4HA2	3206.27	0.744497	0.224482	0.000592204	0.00296025
FCGR2B	101.582	-0.60335	0.562643	0.180295	0.316954
NFATC3	581.126	-0.289827	0.178203	0.0964786	0.1983
TRNT1	1337.62	0.0539826	0.115407	0.639177	0.765328
ACADVL	3952.68	0.564004	0.207414	0.00528873	0.0189897
STK10	864.453	0.286911	0.239225	0.21359	0.359812
FBXW11	2199.52	0.612436	0.142004	1.23099e-05	0.000105676
ACAP1	45.9398	-1.01389	0.353966	0.00191885	0.00806092
CRMP1	245.947	1.36393	0.643591	0.0076457	0.0257692
EVC	34.0777	0.0284766	0.370698	0.934733	0.962589
DERL2	3185.16	0.0249641	0.11847	0.83232	0.899456
SIDT1	102.27	-1.21941	0.208472	1.96735e-09	4.10988e-08
NDE1	2379.43	0.596841	0.260081	0.0161184	0.0478986
MRVI1	82.9664	1.48619	0.336934	2.64427e-06	2.69613e-05
TMEM38A	131.124	-1.56848	0.380228	9.12014e-06	8.06317e-05
AP1M1	941.037	0.494127	0.178014	0.00456102	0.0167307
PVR	409.767	0.979467	0.19665	3.13682e-07	4.06343e-06
XRCC1	569.662	0.040387	0.154218	0.791679	0.872362
SCARB1	270.16	0.311251	0.321165	0.299503	0.458417
CYP2W1	26.7535	-3.77999	0.601571	4.25922e-11	1.26051e-09
MCM2	915.651	0.852553	0.217049	4.90514e-05	0.000351537
MOV10L1	4.2545	-0.666651	0.702917	0.181308	0.318318
PANX2	5.5076	-2.20168	1.61177	0.0111334	0.0353415
SELENOO	23.7861	-0.270869	0.339626	0.388246	0.549159
TP63	10035.1	0.477892	0.24087	0.0391474	0.0971801
ALPK1	715.329	-0.690146	0.278753	0.00902285	0.0296616
LLGL2	551.274	0.0904364	0.289326	0.743798	0.839929
PDE8A	142.065	0.0454249	0.325467	0.883364	0.932251
CLCN4	119.966	-0.496553	0.633376	0.290101	0.448569
NLE1	505.497	0.484145	0.196707	0.0114894	0.0362671
SDHA	4222.32	-0.193279	0.309283	0.49899	0.648054
SMARCE1	6351.85	-0.196031	0.102955	0.0539037	0.125587
GSDMB	229.908	-1.9415	0.671779	0.000586507	0.00293558
KDM5A	2102.16	0.360291	0.155222	0.0184803	0.0533916
ADAM11	1.96825	1.0549	1.15735	0.0740078	0.160916
PPP2R3A	704.671	0.508884	0.176381	0.00321034	0.0124237
FERMT2	80.5261	-0.412097	0.228141	0.0608856	0.138348
ABCB11	60.8736	-3.05723	0.601491	3.71399e-08	6.05892e-07
DHRS9	2625.03	-1.7438	0.555658	0.000322644	0.00176282
PTGS2	81.6891	0.107362	0.463474	0.789738	0.871135
IGF2BP2	284.137	-0.261268	0.388544	0.452812	0.607503
MAP3K13	3254.77	-0.376873	0.184435	0.0364192	0.0918196
ST6GAL1	2065.09	-3.4257	0.356778	7.73307e-23	1.15916e-20
FRY	169.557	-0.831302	0.46072	0.037879	0.0947037
PICALM	2290.67	0.342238	0.153644	0.0237434	0.0653502
NSF	5390.22	-0.116234	0.129843	0.385761	0.547018
GLI2	9.40102	-0.798549	0.68357	0.113228	0.223934
CLASP1	3275.71	0.46052	0.177751	0.00814314	0.0272193
MRPS34	1815.91	0.463863	0.198887	0.0159329	0.0474881
NOTCH3	687.291	0.526912	0.28311	0.0491418	0.116384
CLNS1A	4873.67	0.135787	0.145152	0.344442	0.505474
PPP2R2C	625.424	1.30267	0.852472	0.0246595	0.067369
TEAD2	103.449	0.574331	0.381482	0.095471	0.196843
EED	667.366	0.228441	0.195064	0.231	0.380505
CDHR2	18.942	-5.53755	1.16878	3.47423e-07	4.44562e-06
SNCB	2.11085	3.9088	3.13339	0.00541843	0.0193621
TSG101	4269.58	0.292911	0.127599	0.0206395	0.0584663
NCBP3	708.846	0.0121879	0.125024	0.922835	0.956008
ATP2A3	190.632	-2.63872	0.405899	9.90337e-12	3.3325e-10
CA12	9924.29	0.729535	0.436536	0.0581658	0.133469
MGLL	7079.03	1.46933	0.39255	4.43696e-05	0.000322084
NTN4	352.69	-1.94009	0.392963	1.41149e-07	1.99284e-06
BCS1L	666.357	0.72907	0.159852	3.42457e-06	3.41776e-05
NUAK1	98.4666	-0.69135	0.288197	0.0111111	0.0352853
DPP8	1012.69	-0.0499026	0.145388	0.728274	0.828315
SLC24A1	166.318	-0.86245	0.309494	0.00299426	0.0117231
ZNF532	750.988	-0.189178	0.186166	0.297754	0.456732
SCARF1	17.0001	-0.530597	0.376192	0.119983	0.234341
LMAN1	4901.48	0.449589	0.229213	0.0424427	0.103523
HACD3	4830.34	-0.267632	0.177779	0.123644	0.239465
IPCEF1	90.6256	-0.703313	0.24211	0.00250652	0.0101084
ZZEF1	230.272	0.156897	0.137737	0.249826	0.402553
ENO1	70408.3	1.26468	0.29903	7.83219e-06	7.07349e-05
MYDGF	1205.09	0.443306	0.185643	0.014574	0.044052
ANO8	21.2571	0.539231	0.503951	0.199187	0.3414
TUBE1	481.779	-0.323333	0.233428	0.150474	0.277101
ARHGEF10L	306.018	0.725632	0.363882	0.0281756	0.0748626
TXK	12.7198	0.662246	0.611982	0.159044	0.288568
WSCD2	11.4463	-0.332598	0.773276	0.456508	0.611007
TACR2	5.04462	-0.224284	0.672842	0.620645	0.751371
ACTR6	727.672	-0.369236	0.218412	0.0809761	0.172615
TIPIN	603.476	0.67345	0.261842	0.00695587	0.023834
SRI	2747.61	-0.646691	0.196788	0.000739982	0.00359162
EIF4G3	768.16	0.11929	0.168974	0.473472	0.625731
NUP37	912.274	0.746416	0.13814	4.3083e-08	6.90645e-07
SEMA3A	1133.03	-2.9979	0.540068	2.85071e-09	5.75656e-08
GTSE1	140.562	1.24487	0.314784	2.57022e-05	0.000200442
SEMA3C	1575.66	-1.02588	0.312504	0.000464046	0.00239911
TTC38	269.909	-0.74729	0.224169	0.000561531	0.00282713
ACAT1	1200.64	0.225517	0.17237	0.183017	0.320665
GRAMD4	39.0094	0.232858	0.3145	0.428757	0.58634
CELSR1	256.884	-0.766556	0.182926	1.80028e-05	0.000146951
ZNF638	2553.65	-0.179313	0.114711	0.113835	0.224923
SLC25A40	697.379	0.229894	0.13355	0.082145	0.17464
TIMM21	1426.36	0.437038	0.223391	0.0435081	0.105631
ADD2	52.2902	-3.21378	1.00325	0.000102899	0.000664052
RASAL2	937.817	0.592111	0.240868	0.0104716	0.0336104
VPS9D1	96.8759	0.374624	0.258602	0.130031	0.248569
ZNF37A	1070.86	-0.447846	0.210479	0.0283006	0.0751342
MARK3	997.198	0.574811	0.167518	0.000470535	0.00243103
SLC25A3	9766.87	0.668073	0.136649	7.42009e-07	8.76588e-06
FNDC3B	1007.93	0.0851576	0.130464	0.513121	0.66047
FOSL2	4777.56	0.242994	0.241358	0.29501	0.453608
CACNG4	4.95033	-1.2785	1.87553	0.0345869	0.0881533
FRYL	523.07	0.1844	0.198005	0.340423	0.501424
TMEM131	345.57	-0.348816	0.207963	0.0838401	0.177524
FSCN1	824.115	1.23286	0.492507	0.00386686	0.0145142
ACTB	165028	1.35791	0.285862	6.12223e-07	7.37992e-06
MOCOS	347.421	0.237397	0.374278	0.486611	0.637909
PLD1	1954.8	0.973716	0.245833	3.6821e-05	0.00027348
ATP12A	2633.95	-1.26625	0.692437	0.017824	0.0519508
WDR62	74.0392	1.49007	0.248621	5.68733e-10	1.33966e-08
DLG1	3530.9	0.716967	0.380452	0.037107	0.0932076
RAB7A	6062.7	0.515292	0.163098	0.00129881	0.00580479
BCAP29	3109.43	0.27489	0.118377	0.0192101	0.0552096
SEC31B	24.0824	-0.817851	0.443116	0.0358403	0.0906275
SART3	1673.47	-0.158946	0.158339	0.306686	0.466056
ARHGAP15	43.9342	-0.49479	0.454767	0.209151	0.354137
TUBA3D	2.11713	0.329518	0.666115	0.478343	0.630363
EXOSC7	1594.98	0.215838	0.154915	0.157716	0.28701
KIFAP3	1275.61	-0.0227537	0.258742	0.920265	0.954588
MKRN2	2074.76	0.586217	0.140326	2.30358e-05	0.000182797
MCM6	1734.53	1.40618	0.32032	3.21962e-06	3.22858e-05
REXO2	2456.49	0.61079	0.226917	0.00540163	0.019308
RBM7	3174.49	0.172734	0.126142	0.168077	0.300906
RBMS2	971.691	0.0211183	0.277472	0.938558	0.964891
BAZ2A	1438.5	0.642097	0.153945	2.23324e-05	0.000177766
PTPN23	208.42	0.0265355	0.194564	0.890438	0.936396
MLH1	1578.27	0.118198	0.159907	0.453716	0.608398
UNG	1010.1	0.437915	0.226844	0.0456927	0.109882
FMO4	198.807	-0.77219	0.344431	0.0151027	0.0453947
KLHL20	858.387	-0.0519269	0.113649	0.644068	0.769654
SLC46A1	162.914	-2.61651	0.395609	4.89321e-12	1.72978e-10
PLXNA2	709.709	0.169188	0.268827	0.511057	0.65859
SPAG5	693.2	1.02891	0.206101	2.79405e-07	3.65426e-06
ANKRD13A	509.289	0.0101737	0.230036	0.965576	0.981218
TPD52	7399.85	0.25863	0.224317	0.234916	0.385571
ACACB	147.724	-1.23302	0.403052	0.000757563	0.00366232
TRAF4	394.139	-0.971271	0.34032	0.00209044	0.00866817
PAG1	179.453	-0.67275	0.380062	0.0505859	0.119314
GPATCH1	609.745	-0.207494	0.176193	0.228982	0.378306
ICAM3	206.634	-0.365062	0.286106	0.176838	0.3124
NT5C2	4706.99	0.435748	0.214161	0.0359999	0.0909599
MCAM	1505.11	0.586299	0.266151	0.0206509	0.0584842
GPC4	209.663	-2.45773	0.419541	6.33036e-10	1.47606e-08
MBNL3	466.506	0.375381	0.152737	0.0125831	0.0391572
CAMSAP3	64.6891	1.3457	0.303721	2.77766e-06	2.8172e-05
RAP1GAP	64.0141	0.47557	0.612707	0.303075	0.462252
XAB2	415.438	0.239377	0.25559	0.329424	0.490007
ARHGEF1	106.913	0.13711	0.297144	0.626242	0.755602
STXBP2	2511.39	0.225711	0.162413	0.157309	0.28654
MAP2K7	123.495	-0.00856504	0.173492	0.958719	0.977003
DGKD	196.852	-1.16263	0.16155	2.5612e-13	1.14136e-11
CTTNBP2	105.525	-0.0230893	0.396819	0.945316	0.969348
RARB	786.645	-1.89257	0.376779	8.93756e-08	1.32849e-06
TOP2B	751.671	-0.101	0.139658	0.456296	0.610793
TM9SF3	2899.95	-0.581428	0.270244	0.0243493	0.0667284
NFKB2	113.593	0.367383	0.323875	0.223566	0.371432
UBE2T	821.495	0.887657	0.153928	4.53133e-09	8.75324e-08
PPP1R12B	590.22	-0.54059	0.458107	0.167167	0.299868
DNAJC10	3467.28	-0.620374	0.169788	0.000193533	0.00114522
GTF3C1	1922.83	0.311704	0.224788	0.152917	0.280628
IL4R	2922.09	0.627138	0.183356	0.000427871	0.00224477
USP33	2243.01	-0.159702	0.121546	0.184005	0.321907
PAK3	6.63363	-0.516791	0.578051	0.25757	0.411898
CAPN6	2.42059	0.246029	0.891048	0.402363	0.562373
DCX	6.74832	-0.881504	0.708665	0.090236	0.188133
SNRPA	508.255	0.861537	0.195394	5.8998e-06	5.51157e-05
SPAG6	866.959	-15.2064	3.76954	1.59882e-16	1.13561e-14
EXOSC5	523.436	0.26661	0.180081	0.130776	0.249574
DYNC1I2	5450.33	0.66169	0.0987818	1.59879e-11	5.18349e-10
APBB1IP	13.7166	-0.828502	0.682519	0.101559	0.206153
LRCH4	52.8438	-0.176317	0.272718	0.496223	0.645633
FAM76B	401.577	0.0429557	0.187148	0.816028	0.888211
SIRT6	57.1636	0.083626	0.224086	0.700801	0.810308
POLD3	1569.3	0.10724	0.171343	0.525116	0.671743
CAPZB	4281.11	0.614466	0.190221	0.000848213	0.00401891
GPR137B	223.121	-0.811977	0.347251	0.0113013	0.0357565
NAALAD2	6.25368	0.420263	0.670968	0.372615	0.533588
JADE1	539.989	-0.794107	0.322699	0.00828502	0.0276175
SLC25A43	817.738	1.07	0.289561	9.29729e-05	0.000607985
UBE2A	2306.04	0.414029	0.108289	0.000116726	0.000738863
FGFR1	138.655	0.388985	0.434921	0.307561	0.466904
FKBP6	46.5145	-3.07159	0.809482	1.22686e-05	0.000105438
SMC1B	5.46048	-0.653754	0.648946	0.178942	0.315056
FBLN1	684.769	-1.14649	0.308864	8.27651e-05	0.000550273
ITGA8	65.5446	0.11438	0.373458	0.738595	0.836263
CST7	60.498	-0.064461	0.650518	0.881064	0.930781
PIAS2	1099.09	0.084487	0.216586	0.689302	0.801402
AMPH	23.4467	-1.10104	0.634324	0.0284001	0.0753288
ARAF	1530.17	0.0784375	0.134428	0.556442	0.698776
MCCC1	1707.88	-0.424102	0.135365	0.00151485	0.00660289
LAMP3	648.19	-0.154243	0.4191	0.668069	0.786371
FAP	46.3445	1.33488	0.751218	0.0160055	0.047649
NEBL	684.827	-0.157098	0.279911	0.55262	0.695263
ACER3	914.039	1.08834	0.284849	5.49922e-05	0.000386789
UBE2K	2231.59	0.70744	0.161553	8.20264e-06	7.35338e-05
PIK3C3	1058.01	-0.189622	0.097383	0.0500486	0.11828
N4BP2	374.063	0.220665	0.262576	0.380318	0.541567
TIGAR	1289.14	0.551632	0.322903	0.0667709	0.148673
TULP3	1341.71	-0.112032	0.224	0.603594	0.737512
SYNJ2	863.993	1.01165	0.295499	0.000280884	0.00156806
ADCY2	26.5568	-2.83161	0.634673	8.66313e-07	1.00593e-05
PPP2R5C	12677.3	0.0179699	0.135221	0.895718	0.939468
RBFOX1	4.20698	-4.17647	1.65005	0.000265746	0.00149621
GNB1	996.508	0.253785	0.156356	0.0993971	0.202836
HOXA9	109.072	7.28453	1.16579	2.89278e-11	8.89973e-10
EDN1	142.766	0.719255	0.665624	0.139779	0.262244
MLLT10	388.07	0.260756	0.204667	0.191049	0.331144
ZCWPW1	192.702	-3.15308	0.347086	1.24515e-20	1.4816e-18
P2RY10	19.1733	-0.590339	0.841962	0.22908	0.378348
ITM2A	189.676	0.201899	0.595774	0.656525	0.77826
NRDC	4500.89	0.407003	0.0921387	7.60806e-06	6.89274e-05
VDAC3	6923.62	0.196492	0.198517	0.316645	0.476464
PCM1	2026.29	-0.711478	0.239432	0.00198535	0.00828748
TNRC6C	110.25	-1.02317	0.425409	0.00697919	0.0238907
CBFA2T2	446.162	-0.605547	0.178571	0.00052626	0.00267758
BRINP1	28.6291	-0.0429149	0.735212	0.913692	0.950599
ITCH	3052.33	0.364489	0.225822	0.0960871	0.197619
PKD2L2	5.10365	-0.620429	0.599954	0.184638	0.322795
TP53INP2	1857.01	0.150038	0.404381	0.683192	0.796899
SDF4	403.582	-0.796231	0.352306	0.0138932	0.0424612
MYH7B	10.7648	-0.417887	0.44317	0.278859	0.436212
BPIFB2	13.1925	-8.06873	3.17674	1.52952e-05	0.000127879
TP73	373.856	-0.426748	0.331026	0.165973	0.298297
TOLLIP	3274.91	0.676199	0.210695	0.000858635	0.00406412
UBE2D4	2436.96	-0.345754	0.181593	0.05145	0.120981
CLUL1	73.4444	-3.50992	0.772376	5.11859e-07	6.29838e-06
RUNX1T1	40.233	-0.352055	0.513673	0.405296	0.565069
CDH17	21.3128	-1.00988	0.841355	0.0710138	0.155781
THOC1	659.514	0.505632	0.155216	0.000915457	0.00430483
FKBP7	159.804	-0.305112	0.24793	0.199702	0.341929
OSBPL6	344.385	-0.181018	0.461874	0.64576	0.770533
SLC1A3	942.177	0.683062	0.416317	0.0639194	0.143561
XRCC5	16755	0.417414	0.135984	0.00189722	0.00798457
LXN	607.137	-1.80488	0.290001	1.04842e-10	2.85397e-09
SP140	40.4663	-0.932866	0.858228	0.0903875	0.188398
MKNK1	1686.49	0.246036	0.243369	0.294367	0.45295
TNS1	336.202	-0.699865	0.376357	0.0406501	0.100103
REXO1	10.2912	-0.2019	0.410363	0.579066	0.717701
SAR1A	17375.9	-0.00264754	0.314265	0.980306	0.98896
CDC14A	144.453	-1.55034	0.393935	2.06386e-05	0.000166117
RAPGEF3	164.458	0.721426	0.405938	0.045564	0.109688
CEACAM1	4217.43	1.26097	0.496486	0.00355676	0.0135281
SENP1	733.845	0.11566	0.146894	0.42598	0.583656
DUSP13	14.6685	0.259671	0.612366	0.566531	0.707176
CIC	57.1739	0.00939782	0.253918	0.971208	0.984135
LIPE	22.8567	-0.223171	0.297587	0.425521	0.583297
FDFT1	17241.5	0.781323	0.319851	0.00906856	0.0297737
PAFAH1B3	925.814	0.308358	0.23586	0.175612	0.310758
OPHN1	646.304	0.0453491	0.189327	0.808122	0.883104
KIF22	2377.47	0.479857	0.137673	0.00041788	0.00219885
SCGN	14.178	-8.55104	2.92296	5.86331e-09	1.11215e-07
CARMIL1	6204.25	0.0833162	0.285974	0.755077	0.848268
PGM1	1509.23	0.216315	0.25705	0.383538	0.544778
DDX1	5060.26	0.34559	0.0647895	8.93043e-08	1.32829e-06
DNM2	851.631	0.203834	0.248634	0.395051	0.555482
EPB41L2	476.182	0.393125	0.329289	0.198815	0.341019
RIMS1	41.2867	-6.37623	0.959918	7.4813e-12	2.57759e-10
MOXD1	171.612	3.80509	1.0309	9.33003e-06	8.22982e-05
STX7	2804.03	0.715715	0.229649	0.00127361	0.00571096
RABL2B	887.217	-2.00192	0.356467	3.47071e-09	6.8594e-08
KEAP1	1875.15	-0.329363	0.247698	0.16532	0.297332
DDX43	76.0145	0.270193	0.867632	0.444908	0.600494
PTPRH	280.25	-0.0750072	0.238244	0.743673	0.839829
DCT	1.21028	-0.728185	1.0494	0.148171	0.273909
SLC35C2	1896.15	-0.00230368	0.123781	0.983652	0.990707
CRYBG3	431.127	0.5678	0.222254	0.00818276	0.0273279
EPHA6	1.62847	-0.0597251	0.846872	0.836152	0.901782
RFX3	216.617	-2.74782	0.480206	1.25873e-09	2.72672e-08
RIF1	1333.18	0.127669	0.21581	0.543535	0.687581
RAB21	1917.39	0.64096	0.187261	0.000450495	0.00233691
SLC4A4	38.1967	-1.55354	1.13019	0.0219157	0.0613884
SMARCA2	1519.93	-0.983733	0.150261	3.05072e-11	9.27837e-10
SESN1	599.582	-0.576667	0.221016	0.00696167	0.0238432
MID2	46.5977	-0.0173701	0.275213	0.94571	0.969524
PIH1D3	219.75	-8.35422	0.871923	4.38758e-22	5.95782e-20
COL5A3	49.2897	2.33745	0.46316	5.34295e-08	8.39596e-07
SRCAP	647.858	0.127755	0.131901	0.328178	0.488721
PUM3	2372.21	0.603769	0.125085	1.06332e-06	1.19734e-05
CHRNA3	13.9481	0.81852	0.929665	0.117185	0.230123
KCNN2	2.12579	0.330295	0.798021	0.447625	0.603085
CNOT4	1556.02	0.203496	0.123239	0.0957525	0.1972
PSEN1	4454.35	0.0476392	0.122285	0.695646	0.806228
CPOX	179.121	0.4368	0.39634	0.217954	0.365113
CLDND1	5301.87	0.539184	0.220892	0.011697	0.0368167
MOK	266.544	-2.33633	0.38495	1.78446e-10	4.63359e-09
HSP90AA1	17998.6	0.07385	0.267116	0.781939	0.866136
RBL1	360.856	1.16605	0.221101	5.15092e-08	8.1163e-07
DLGAP4	642.668	0.0793569	0.212143	0.700774	0.810308
IGSF9B	3.26386	-1.03247	1.05184	0.0787154	0.168794
CFHR2	3.71375	-0.126328	0.624848	0.77953	0.864256
NDC80	723.928	1.38306	0.31357	2.92356e-06	2.95091e-05
AP4E1	559.206	0.848049	0.232044	0.000147566	0.000907408
RSBN1	718.781	0.0217458	0.225358	0.921213	0.955184
MAGI3	483.226	-0.0866737	0.16687	0.595796	0.730745
CXCL2	134.266	0.950632	0.402818	0.00837565	0.0278513
AFP	2.52261	-0.28361	0.886386	0.393114	0.553636
COL4A4	5.8142	-0.175038	0.773941	0.669245	0.787443
TCF7	137.938	-1.08249	0.40582	0.00312468	0.0121513
OSTM1	687.106	0.36738	0.166114	0.024354	0.0667284
CDH7	13.8911	-1.34242	0.951989	0.0308225	0.0804779
IMPG2	3.00877	-0.211758	0.796502	0.600496	0.734675
PCNP	6721.58	0.131624	0.133989	0.322639	0.483058
EXD2	1836.81	-0.864741	0.260944	0.000492047	0.00252746
ARG2	705.796	1.1203	0.277256	2.13126e-05	0.000170826
MEF2C	177.705	-0.177091	0.333004	0.564996	0.705721
PTPRC	365.859	-0.578775	0.630881	0.221195	0.368803
PKP1	18070.7	2.54629	0.291639	3.19725e-19	3.11415e-17
UBA5	793.281	0.488438	0.0936112	1.52945e-07	2.14494e-06
STK17B	10171.5	-0.364201	0.239099	0.123972	0.239901
CDC14B	260.741	-2.14146	0.363345	6.27539e-10	1.46769e-08
ZNF510	107.567	-0.902418	0.306993	0.00176868	0.00751487
LRP2	7.21303	-2.845	0.846989	0.000112322	0.000716455
ZNF506	635.029	-0.313392	0.215588	0.133591	0.253644
JMJD4	371.319	0.0103288	0.147629	0.945313	0.969348
DUSP12	886.178	-0.00825035	0.170842	0.959097	0.977301
AACS	1664.98	0.895811	0.206954	8.23368e-06	7.37262e-05
DELE1	1457.38	-0.190348	0.138029	0.161504	0.292129
CADPS2	196.375	-1.32508	0.295484	2.46081e-06	2.5303e-05
PCDHB4	11.8756	-1.09473	1.52163	0.0468481	0.112287
PCDHA6	1.46221	-0.337784	0.936265	0.28586	0.444064
PCDHGA2	33.7289	-0.386487	0.57056	0.386103	0.547436
HSPB11	902.13	-0.376778	0.176686	0.029311	0.077345
PHLPP1	256.774	0.0909176	0.177949	0.602228	0.736092
ATP8B1	1425.17	-0.494142	0.31363	0.0913987	0.190076
IL12RB2	307.789	0.628157	0.468043	0.116361	0.228777
SMARCD3	33.0628	-0.365596	0.576591	0.413639	0.572612
WDR70	990.68	0.00388938	0.12888	0.976183	0.986871
FYB1	456.508	-1.39077	0.571917	0.00390339	0.01463
MPP4	9.97355	1.70012	0.819566	0.00562325	0.0199703
STRADB	308.769	0.129214	0.277647	0.626451	0.755736
BZW1	24426.7	0.914623	0.247927	8.36282e-05	0.000555372
C1QTNF3	16.228	-0.0128103	0.647827	0.973746	0.985443
ME2	1587.85	-0.0378694	0.24425	0.871089	0.924482
C5orf22	1757.06	0.0384772	0.210301	0.829382	0.897457
CCNT2	1718.77	0.0245505	0.0974965	0.800995	0.878627
FAM135A	2762.03	1.0724	0.210548	1.57236e-07	2.19978e-06
COL19A1	2.98639	-0.305824	0.739813	0.50107	0.649887
EPB41L3	634.61	2.71073	0.668107	3.93845e-06	3.86216e-05
COBLL1	1111.78	0.678812	0.336201	0.0290127	0.0766983
DLG3	2249.93	-0.380771	0.128449	0.00272525	0.0108409
KCNK2	3.85261	-0.460435	0.888357	0.289409	0.44783
SERTAD4	347.052	-1.00475	0.306675	0.000502806	0.0025762
TRAF5	85.1579	-0.561486	0.36187	0.0895288	0.186929
MRPL22	2402.26	0.570946	0.148012	9.04468e-05	0.000593652
GEMIN5	542.562	0.17431	0.163212	0.277983	0.43512
NFE2L1	2614.47	-0.48997	0.189648	0.0080683	0.0270004
SEMA5B	8.57975	0.0507552	0.520411	0.906468	0.946478
GSK3B	595.882	0.330578	0.150625	0.0259454	0.0701444
ITGB5	456.922	0.201882	0.234913	0.374189	0.535278
ERC1	897.042	1.0502	0.300043	0.000196241	0.00115858
XPO1	3318.75	0.24892	0.107268	0.0192699	0.0553403
LINC01587	27.4974	0.730511	0.905785	0.14818	0.273909
RNF13	4495.03	-0.291014	0.10806	0.00667359	0.0230515
TRPM3	7.60544	-0.992025	0.689033	0.0565322	0.130577
PALB2	682.15	0.230936	0.189236	0.212519	0.358401
DOP1A	406.836	-0.444406	0.203968	0.0250292	0.0681738
LYRM2	2806.3	-0.350414	0.167709	0.0331562	0.0852693
BCKDHB	503.814	-0.456697	0.196102	0.0167844	0.0494577
KAT6A	417.982	-0.20026	0.156988	0.194326	0.335101
TUT7	2373.44	0.994467	0.177848	1.12195e-08	2.02021e-07
ULK2	127.29	0.0806638	0.296583	0.775194	0.861393
GRHL2	3097.19	-0.163295	0.363696	0.618562	0.749548
TNPO1	2483.11	0.20315	0.144953	0.156829	0.285936
PLOD1	1873.74	0.754601	0.213904	0.000269553	0.00151617
P2RX5	5.54524	-0.0346514	0.579227	0.936005	0.963254
ITGAE	775.16	0.590904	0.170797	0.000415622	0.00218846
DIS3	1289.33	0.258099	0.107336	0.0154747	0.0463439
PIBF1	584.261	-1.08126	0.205273	6.48012e-08	1.00192e-06
TDRD3	446.936	-0.0860536	0.169395	0.603932	0.737745
NUFIP1	266.455	0.480581	0.17911	0.00608278	0.0212815
PDS5B	2240.3	0.140171	0.315674	0.64268	0.768526
OXCT1	2959.05	1.82473	0.236067	2.08364e-15	1.25913e-13
RRAGB	384.348	-1.30644	0.218014	7.35106e-10	1.69184e-08
CYLD	2105.95	0.341198	0.153517	0.0239956	0.0659344
SLC27A5	154.521	-0.217611	0.170637	0.193393	0.334229
ZNF324	363.132	0.330063	0.149419	0.0250107	0.0681395
ZNF671	167.111	-0.490936	0.563524	0.269816	0.425439
ZNF416	208.83	0.478653	0.375052	0.158338	0.287687
ZNF586	373.804	-0.242876	0.208653	0.230269	0.37979
ZNF446	122.374	-1.12974	0.200575	7.6652e-09	1.42927e-07
ZNF264	1920.24	-0.411242	0.173592	0.0155367	0.0464753
RPS5	19219	0.736177	0.180089	2.29843e-05	0.000182452
FAT1	1759.7	0.135039	0.341323	0.673362	0.790434
YTHDC1	767.043	0.253964	0.132905	0.0536805	0.12518
CHMP2B	2253.53	0.413807	0.172332	0.0143092	0.0434408
SMAP2	570.961	-0.430009	0.220943	0.0441715	0.106893
PPIE	2562.5	-0.139009	0.147927	0.339995	0.501049
ZMPSTE24	4675.49	0.220237	0.147933	0.131685	0.250852
STARD7	3064.08	-0.592335	0.176973	0.000625624	0.00310445
NOA1	458.18	-0.418922	0.217224	0.0463652	0.111315
REST	1938.56	-0.126313	0.147227	0.384489	0.54565
HAL	98.4833	3.49904	1.18921	0.00012732	0.00079606
SSH1	677.924	0.380159	0.244495	0.105648	0.212547
GSTP1	71009.5	0.757659	0.2707	0.00371871	0.0140477
APLP2	6459.28	-0.328736	0.17753	0.0586516	0.134355
FAM234B	969.226	-0.57455	0.323806	0.0559051	0.129375
SLCO1A2	7.79057	-0.182333	0.513281	0.666128	0.785097
WBP11	4406.6	0.209193	0.138864	0.118597	0.232185
EIF3I	5200.81	0.914366	0.147619	3.01452e-10	7.52293e-09
NKAIN1	26.9973	4.78121	0.898898	8.74008e-09	1.61276e-07
COL16A1	48.7811	0.0201785	0.34862	0.951906	0.973053
TXLNA	10394.7	0.222516	0.128853	0.0807709	0.172274
NCOA1	762.521	0.818025	0.208606	5.28035e-05	0.00037413
AGBL5	443.662	-0.704755	0.160847	8.15476e-06	7.32469e-05
EFR3B	453.799	0.526651	0.475572	0.193658	0.334527
KIF3C	34.7004	0.384896	0.469022	0.336585	0.497263
RAB10	14627.1	1.2451	0.265824	7.54897e-07	8.8863e-06
GCKR	1.40096	0.538607	1.05969	0.106448	0.213785
HADHA	8951.48	0.573204	0.109325	1.1971e-07	1.72282e-06
MAPRE3	131.603	-2.19404	0.449725	1.6025e-07	2.23031e-06
CAD	897.143	0.848034	0.183834	2.30376e-06	2.39061e-05
CD59	46249.8	-0.163148	0.246391	0.488259	0.639234
CD82	10523.9	0.364851	0.22094	0.0886319	0.185391
BCORL1	186.117	0.0359096	0.265191	0.8892	0.93565
ATRX	2714.5	-0.51951	0.198647	0.00720952	0.0245355
AK6	1265.52	0.149511	0.101297	0.137737	0.259617
FCN1	26.1573	-0.336078	0.541772	0.440478	0.596713
MYNN	1500.97	0.165305	0.115508	0.148928	0.274941
MECOM	2216.39	-1.29724	0.284772	1.98548e-06	2.10435e-05
SCAMP1	3954.91	0.182069	0.157933	0.242347	0.394188
PREP	861.501	-0.0457295	0.230412	0.835384	0.901204
HACE1	309.523	0.66497	0.193353	0.000416766	0.00219398
SEH1L	3394.33	0.51269	0.193302	0.00651948	0.0225868
WDR47	661.907	0.48291	0.159384	0.00205207	0.00853052
WDFY1	4469.96	-0.0495716	0.175507	0.769505	0.857673
OVGP1	16.4549	-2.08986	0.603805	7.84989e-05	0.000525748
SLC25A24	1823.78	2.58889e-05	0.263052	0.997932	0.999112
MAP3K4	973.679	0.120268	0.225078	0.581766	0.719716
PILRA	48.661	-0.0523932	0.622965	0.90338	0.944518
IGSF9	380.118	0.268413	0.180872	0.129991	0.248547
ABCB1	26.7014	-0.980738	0.693581	0.0585097	0.134112
ZNF213	80.5434	-0.130636	0.277519	0.619277	0.750217
CPNE3	9644.63	0.603002	0.296213	0.0336323	0.0862249
RRN3	1939.76	0.0286059	0.165517	0.862524	0.918762
CTTN	80862.9	0.499138	0.19048	0.00726923	0.0247242
WNT11	4.19054	-0.739425	0.81035	0.157687	0.287003
MTIF2	1091.75	0.380352	0.116375	0.000971966	0.0045327
DDHD2	543.641	0.0243356	0.182578	0.893342	0.938208
TTC39A	660.218	1.67056	0.242935	1.30027e-12	5.03615e-11
EPS15	1791.73	0.442882	0.132678	0.000732016	0.00355595
ORC1	445.733	1.45264	0.221643	1.52365e-11	4.96855e-10
MGST2	2271.2	0.104693	0.169274	0.535149	0.680509
CHERP	345.109	-0.115274	0.138675	0.399292	0.559469
ATG16L1	1036.63	-0.0814565	0.123657	0.506745	0.654987
USP40	879.484	0.344194	0.291675	0.209534	0.354533
POMGNT1	1030.28	-0.291565	0.160747	0.0649079	0.145342
RAD54L	317.319	1.70956	0.265569	2.48449e-11	7.73795e-10
MAST2	168.448	-0.60565	0.286156	0.0251101	0.0683458
DNAJA1	10843.7	-0.349628	0.188186	0.0611502	0.1388
B4GALT1	22838.8	-0.198167	0.269518	0.44347	0.599429
CHMP5	3843.64	-0.00567258	0.186063	0.979656	0.988666
NFX1	2558.71	-0.0773178	0.148577	0.597626	0.732134
AQP6	7.67268	-0.733423	0.541337	0.0996698	0.203249
DIMT1	1014.55	-0.24323	0.165457	0.134151	0.254436
IPO11	1098.49	-0.176625	0.282374	0.507737	0.655918
FOLH1	201.386	-1.50698	0.549575	0.00144575	0.00635203
EIF2AK1	2308.43	0.0841765	0.17039	0.605062	0.738506
SNX10	106.292	0.529325	0.398648	0.137877	0.259835
SEPHS1	931.967	0.660145	0.139035	1.48241e-06	1.61796e-05
MRPL28	978.583	0.304087	0.208287	0.133842	0.253976
ITPKC	682.92	0.5272	0.260134	0.0333224	0.0856015
CEACAM6	30001.3	0.20643	0.38962	0.582857	0.720464
FAT2	852.699	0.205364	0.27282	0.432413	0.589625
RBM22	2515.04	0.0591417	0.0930207	0.523742	0.670664
TMED2	16480	0.298761	0.122876	0.0138498	0.0423569
ERO1B	117.147	-2.25998	0.35148	1.99875e-11	6.33521e-10
ZFAND6	3540.32	0.156685	0.282441	0.559078	0.700828
HSD17B2	22.3673	0.224629	0.495008	0.588877	0.725061
TXLNG	475.494	0.435729	0.208171	0.0312112	0.0813274
PPEF1	5.42997	-0.417476	0.790591	0.364463	0.525533
LAT2	142.592	-0.544955	0.363627	0.100885	0.205125
HUWE1	1464.07	0.45838	0.232521	0.0409021	0.100552
ZW10	1711.13	0.601595	0.10012	1.43876e-09	3.08666e-08
ALG9	626.328	0.441244	0.187459	0.0160473	0.0477488
MYBPC2	1.49982	-0.483806	0.93427	0.251123	0.404051
NOX4	32.5915	0.0134594	0.473832	0.975976	0.986835
ACOX3	1270.84	1.06701	0.191608	1.13992e-08	2.05097e-07
MTMR2	3265.78	0.296495	0.201096	0.130495	0.249234
PPP1R15A	2931.6	0.517095	0.172083	0.00217193	0.00894344
HSD17B14	21.0817	0.0455438	0.405462	0.901699	0.94317
TRIP6	719.393	0.18504	0.224573	0.397262	0.557369
ACHE	3.08277	-0.443651	0.69075	0.353428	0.514604
SRRT	2055.24	0.411733	0.200667	0.0339462	0.0868944
BAX	551.204	0.364498	0.271677	0.159159	0.288702
NLK	141.627	-0.495725	0.195111	0.00912526	0.0299215
PIGS	2497.38	-0.0977015	0.127415	0.439491	0.5959
ADAMTS2	37.8601	1.43471	0.56785	0.00260218	0.0104395
TMPRSS11E	6591.83	2.48576	0.67643	2.181e-05	0.000174092
ATXN7L3	343.442	0.254548	0.221724	0.236535	0.387466
PGS1	415.835	-0.308322	0.216838	0.142283	0.265518
PSMC5	6303.89	0.498197	0.142283	0.000391366	0.00207494
UIMC1	891.074	-0.216999	0.13606	0.106329	0.213602
CETP	38.7499	0.750232	0.515294	0.0794177	0.169937
MMP2	515.628	0.56304	0.394212	0.111572	0.221475
MT3	5.8794	-2.50705	1.52819	0.00672422	0.0232055
LPCAT2	542.182	0.622625	0.247212	0.00856801	0.0283561
GNAO1	4.57038	0.0217663	0.676541	0.963204	0.979719
OGFOD1	1693.15	0.696766	0.138228	3.24265e-07	4.18174e-06
SH3BP2	689.567	0.870847	0.342915	0.00592938	0.0208522
NOP14	1252.49	0.618253	0.114763	5.44306e-08	8.52426e-07
ADD1	2267.1	-0.0993056	0.0888343	0.260398	0.414897
L2HGDH	451.619	0.759962	0.21177	0.000212398	0.00123907
TXNDC16	230.26	0.243518	0.218952	0.251899	0.404961
RTRAF	3625.96	0.402085	0.138949	0.00338666	0.0129928
NID2	108.688	1.18727	0.592771	0.0132013	0.0407458
GMCL1	890.918	-0.0909409	0.147074	0.525101	0.671743
SF3B2	9643.2	0.00214097	0.136083	0.990428	0.994954
KLHL42	316.449	0.318036	0.242119	0.17237	0.306715
GNAS	4580.33	0.213948	0.163475	0.183865	0.321785
DNM1L	3020.2	0.603113	0.0902685	1.64553e-11	5.32755e-10
PTHLH	3339.68	-0.193387	0.361779	0.553881	0.696393
PHACTR3	17.2455	-0.47552	0.863383	0.290139	0.448597
ERGIC2	3302.71	0.164609	0.141835	0.240717	0.392256
TFAP2C	2996.59	0.90967	0.214615	1.2013e-05	0.000103386
AURKA	1299.23	1.46272	0.329856	2.40667e-06	2.48571e-05
CASS4	17.8443	-0.131059	0.579991	0.766183	0.855705
PIR	1565.19	-1.20929	0.396668	0.000820016	0.00390535
AAMDC	272.036	-0.484647	0.20986	0.0172904	0.0506834
RFX2	755.46	-1.23137	0.32493	5.32069e-05	0.000376642
METTL2A	1113.31	-0.144112	0.109649	0.184409	0.322493
SULT2B1	5688.06	2.69863	0.448955	2.07837e-10	5.31898e-09
ALG6	1379.13	0.00560175	0.10641	0.969761	0.98348
CNOT3	74.9626	0.268356	0.239718	0.245435	0.397956
GP6	12.2642	-2.35163	0.58733	8.07914e-06	7.26525e-05
PTPN4	190.009	-0.406478	0.260223	0.101941	0.206767
DDX18	3573.34	0.372324	0.159498	0.0174977	0.0512001
KHSRP	552.985	0.33118	0.243118	0.156808	0.28592
GNA11	184.934	0.0172085	0.191823	0.927983	0.95885
ASAP3	392.759	0.857115	0.235425	0.000155741	0.00094908
EDEM2	902.173	-0.0108909	0.151354	0.940417	0.966487
DNMT3B	50.786	0.0268443	0.303563	0.926909	0.958593
REM1	7.25062	-0.0868604	0.586651	0.843148	0.906193
TPX2	2187.8	1.54853	0.284571	1.03888e-08	1.88683e-07
PDRG1	1056.09	0.339962	0.170476	0.0422194	0.103088
EPB41L1	1014.56	-0.66334	0.270188	0.00985784	0.031938
SLC15A1	642.125	1.68396	0.584046	0.00066206	0.0032649
DOCK9	1411.78	0.652207	0.25612	0.00771316	0.0259473
ANKRD10	1229.24	-0.77066	0.347659	0.0160785	0.0478144
TGDS	316.713	-0.0572565	0.158831	0.713096	0.818756
DOCK3	30.8203	0.747115	0.352355	0.020902	0.0590217
C3orf18	35.1276	-1.0014	0.377102	0.00368892	0.0139553
COQ9	3857.62	0.00453784	0.116981	0.970235	0.983791
TMEM40	7406.56	1.91049	0.38885	1.47177e-07	2.07035e-06
KIF9	505.088	-1.92566	0.406782	4.02097e-07	5.09161e-06
ARHGAP28	68.5429	0.205235	0.380691	0.553019	0.695461
CRLS1	152.371	-1.11116	0.503375	0.0100595	0.0325093
PPP1R13B	152.405	-0.0288457	0.257446	0.905548	0.945995
ATRN	524.278	-0.516094	0.195682	0.00676346	0.0233096
SMOX	92.8712	0.500256	0.363285	0.131213	0.250163
SIGLEC1	7.77291	-1.37002	0.662642	0.0100272	0.0324139
FKBP1A	9807.38	0.652898	0.189827	0.000436315	0.00227819
NSFL1C	2980.78	0.468269	0.162787	0.0034127	0.0130688
SLC4A11	666.683	-0.851126	0.286215	0.00168245	0.00719882
C20orf194	325.997	-0.492659	0.18617	0.00672233	0.0232025
ZNF343	521.603	0.176483	0.177206	0.310608	0.470261
EBF4	16.5571	-2.12352	0.530399	9.86907e-06	8.66227e-05
CPXM1	35.3833	0.0926181	0.608003	0.840159	0.904118
MAVS	3269.21	-0.214457	0.0927308	0.0199805	0.0569491
LZTS3	72.213	-1.79807	0.362712	1.57393e-07	2.20064e-06
XRN2	4556.98	-0.0350138	0.116202	0.759797	0.851079
KIZ	341.642	-0.716536	0.247223	0.00250192	0.0100934
DYNLL1	7096.35	0.725979	0.229321	0.00106787	0.00490268
TESC	9.0248	-0.463219	0.524216	0.281176	0.438648
SNX5	2745.23	-0.00044591	0.123744	0.986852	0.99257
RPL6	32654.8	0.599817	0.189532	0.00123678	0.00556854
SIRPG	19.1335	-0.246222	0.710571	0.584881	0.722148
MAPKAPK5	710.882	-0.215223	0.197712	0.263485	0.418084
P2RX7	150.867	1.6196	0.586441	0.00102669	0.00474344
ESF1	559.562	0.101836	0.145692	0.479031	0.631053
RBBP9	1011.01	-0.172367	0.177729	0.321117	0.48146
ANAPC5	4067.05	0.216994	0.124239	0.0780028	0.167515
SLC23A2	408.757	-0.439056	0.194068	0.0202511	0.057578
SLC8B1	781.698	-0.276171	0.177644	0.112299	0.222569
TMEM230	4741.76	-0.665084	0.153817	1.12184e-05	9.72097e-05
DZANK1	190.257	-2.18776	0.431215	6.0348e-08	9.38728e-07
KDM2B	234.156	0.439391	0.141949	0.00170639	0.00728511
CFAP61	550.277	-9.61955	0.907938	4.98862e-27	1.51523e-24
LHX5	1.48742	-0.252152	0.828624	0.512347	0.659658
TASP1	584.204	-0.530453	0.13684	8.63022e-05	0.000570831
OAS1	2778.17	-0.197535	0.321406	0.505562	0.654023
GCN1	1234.71	0.386456	0.14078	0.00542822	0.0193881
RPLP0	107351	0.656879	0.19373	0.000502882	0.0025762
PXN	1681.91	-0.742729	0.215105	0.000362222	0.00194364
SIRT4	12.0492	-1.09122	0.429313	0.00455545	0.0167183
KIF16B	938.428	0.372263	0.127223	0.00310282	0.0120826
TRMT6	725.11	0.365991	0.170364	0.0285806	0.0757206
CHGB	24.9226	-1.83766	0.616198	0.000485142	0.00249755
PEBP1	12371.7	0.372046	0.0810583	3.99462e-06	3.91392e-05
TBX5	9.66429	-0.135305	0.80065	0.718241	0.821558
BRAP	777.415	0.00843049	0.11973	0.9405	0.966487
ERP29	4327.47	-0.0205868	0.14558	0.885935	0.933885
NOS1	348.641	-0.00468182	0.559691	0.986326	0.992258
FUS	636.938	0.409552	0.18489	0.0237017	0.0652588
IGBP1	2240.57	0.182789	0.151455	0.221369	0.368916
FXYD5	1555.94	1.77333	0.574406	0.00031694	0.00173577
ZNF302	378.281	-1.11041	0.238188	1.36936e-06	1.50382e-05
GRAMD1A	36.3175	-1.04568	0.37937	0.00261592	0.0104855
FXYD3	13997.8	-0.494021	0.232666	0.0275652	0.0735092
HEPH	43.7076	0.776144	0.568789	0.0876305	0.183713
CDIP1	827.172	0.246945	0.270738	0.339451	0.500408
CMTM1	2.97099	-0.187001	0.672511	0.678673	0.794165
KCNH4	1.38309	-1.02599	1.1341	0.0750194	0.162562
GANAB	6853.01	0.195336	0.161283	0.218998	0.366223
GMIP	53.2109	-0.48083	0.351165	0.13609	0.257183
RBM41	686.408	0.124354	0.19536	0.516457	0.663507
BIRC5	2900.02	1.85223	0.369481	1.11897e-07	1.62353e-06
LAG3	7.58741	-0.497822	0.793649	0.298863	0.457824
MLF2	2941.8	0.193709	0.252828	0.425985	0.583656
OTUB2	420.981	1.21189	0.432927	0.00165335	0.00710062
DDX24	4188.12	0.0857931	0.126429	0.495607	0.645049
ZBTB25	705.317	-0.431201	0.17931	0.0139468	0.042569
NECAP1	1535.85	-0.213189	0.162092	0.180495	0.31716
ARHGAP4	41.5521	-0.562933	0.630889	0.234565	0.385197
ANKRD24	1.30277	-0.947511	1.12086	0.092221	0.191476
DHX32	620.597	-0.391923	0.354046	0.227123	0.376078
RCOR1	479.325	1.18767	0.182591	3.01794e-11	9.19079e-10
GPATCH2L	506.979	0.186003	0.169163	0.26345	0.418084
LTBP4	797.189	-0.371462	0.301598	0.190694	0.330703
BLVRB	2877.49	0.533928	0.375814	0.117635	0.23081
SLC9A1	673.92	0.114181	0.261105	0.644536	0.769654
SPTLC1	6769.6	0.585022	0.141233	2.65446e-05	0.00020583
PAPOLA	4764.84	0.0478451	0.107529	0.655628	0.777724
CCNK	270.262	0.613056	0.225476	0.0048322	0.0175913
PCBP4	339.863	0.447149	0.322901	0.136841	0.258223
RGS1	41.0542	-0.307003	0.671433	0.505902	0.654291
YPEL3	356.275	-0.352659	0.373318	0.296456	0.455387
MRPS33	1696.77	-0.0957777	0.130419	0.457226	0.611708
NDUFB2	3157.2	0.122358	0.158414	0.431106	0.588402
NUDC	2430.94	-0.460526	0.238387	0.043539	0.105684
MAEA	3934.73	0.58153	0.176633	0.000765231	0.00369475
ICAM1	2805.62	1.77287	0.628246	0.000721525	0.00351163
STRN4	295.582	-0.0893752	0.24809	0.706027	0.814083
IRAK3	485.804	-0.60336	0.387848	0.0844862	0.178613
LYZ	1472.06	-0.844338	0.534672	0.0557423	0.129127
MUL1	1122.84	0.351737	0.145827	0.0144836	0.0438421
TFAP4	29.1636	-0.246792	0.347414	0.440156	0.596436
PDCD7	287.907	0.068107	0.134571	0.609853	0.742229
SPG21	995.267	-0.456326	0.212103	0.0264754	0.0712307
FETUB	291.525	0.375125	0.632597	0.419202	0.577448
DNAJB11	1792.06	0.426545	0.140556	0.00211562	0.00875999
P3H2	326.583	1.08091	0.624826	0.0271952	0.0727431
CHRD	7.90397	-0.0240091	0.5472	0.954164	0.974167
FLT3LG	82.0362	-0.289921	0.456678	0.460401	0.614146
RAB11FIP3	20.0385	-0.530724	0.405919	0.142104	0.265292
GNPTG	837.844	-0.392679	0.191407	0.03526	0.0894948
ZNF268	1394.64	-0.437128	0.258352	0.0767889	0.165463
GOLGA3	2316.44	-0.097784	0.343676	0.750029	0.844597
PABPC4	529.331	-0.324283	0.141093	0.0197463	0.0564279
CD209	20.5701	-0.157999	0.402502	0.659396	0.780317
CERS4	246.144	1.13306	0.330914	0.000236492	0.00135632
MCOLN1	232.282	0.901455	0.267206	0.000395022	0.0020924
USP48	884.164	0.176571	0.129074	0.167343	0.300012
EFNB1	940.616	0.320328	0.301863	0.2601	0.414651
PDPR	1142.12	0.0131995	0.325874	0.96476	0.980893
AARS	2960	0.152392	0.187473	0.407323	0.566939
GLG1	6566.13	-0.136855	0.13805	0.314442	0.474263
KIF4A	648.137	1.4848	0.237314	1.03364e-10	2.81708e-09
TNRC6A	871.178	0.0812685	0.189209	0.661986	0.782356
PLEKHG2	61.3953	0.995692	0.276325	0.000148227	0.000910504
DLL3	5.15145	1.34551	0.705905	0.014142	0.0430622
NAT14	62.9946	-2.7082	0.541289	6.96921e-08	1.06895e-06
PITPNM2	26.1832	1.0451	0.357037	0.00146255	0.00641001
EXOC1	2856.01	0.170452	0.132246	0.196047	0.337249
RBM27	695.414	-0.046228	0.130088	0.718115	0.821558
OSBPL8	1167.28	0.602913	0.177445	0.0004963	0.00254648
DTX2	1029.66	-0.0577768	0.284045	0.83078	0.898325
NLRC4	8.60654	-0.255262	0.682519	0.576653	0.715708
PUS7	1170.01	0.860484	0.142767	9.42921e-10	2.11735e-08
LAMB4	15.6136	0.374519	0.666781	0.422275	0.580226
NRCAM	157.668	0.47477	0.737737	0.319963	0.480299
LAMB1	1096.04	0.0993242	0.190237	0.594684	0.72973
SLC26A4	297.457	-6.05196	0.825929	2.21547e-14	1.15705e-12
DLD	8399.39	0.0504964	0.144515	0.720065	0.822748
WDR7	463.141	-0.065943	0.27786	0.800618	0.878313
TXNL1	5681.01	-0.168449	0.139873	0.219925	0.367241
IL5RA	1104.47	-9.5792	0.929667	1.23986e-25	2.80598e-23
ABCC6	245.084	-1.82378	0.509774	6.41618e-05	0.000442651
CMTM6	5357.65	-0.526241	0.192657	0.00562947	0.0199893
ITGA6	4076.52	-0.168524	0.38303	0.610202	0.742496
RAPGEF4	82.6018	-0.00258819	0.255149	0.989999	0.994696
MAP3K20	1819	1.01102	0.147403	3.3748e-12	1.23853e-10
FH	2996.77	1.1098	0.180072	3.00363e-10	7.50386e-09
SEL1L3	392.923	-3.38061	0.434426	7.2374e-16	4.66671e-14
TF	900.397	-1.14589	0.971552	0.0532647	0.12445
CDV3	2097.15	0.681239	0.141767	1.10171e-06	1.23635e-05
MYO15A	8.26761	-1.78033	0.674738	0.00144836	0.00635869
ALKBH5	685.411	-0.290687	0.192054	0.118979	0.232813
NLRP1	894.455	0.686725	0.253953	0.00470655	0.0171908
PITPNM3	230.167	-0.631952	0.24461	0.00706136	0.0241238
SPAG7	1225.21	-0.273378	0.122277	0.023894	0.065702
ORC6	741.771	1.00579	0.201684	2.93038e-07	3.81959e-06
ZFHX4	125.622	-0.485034	0.338843	0.121528	0.236509
ZC3HC1	1168.93	0.143539	0.170223	0.392741	0.553312
ESR1	170.222	-1.91872	0.734226	0.00131112	0.00584962
RGS17	273.288	-0.193609	0.455256	0.618731	0.749713
ANGPT2	216.614	0.819681	0.467011	0.0412425	0.10113
TMEM101	1342.51	0.225683	0.105278	0.0309742	0.0808009
CD200	61.6067	0.612471	0.393506	0.0833655	0.176794
CCDC80	1142.92	-2.1351	0.566824	2.4005e-05	0.000189512
CMA1	2.36929	0.0447957	0.852771	0.872635	0.925266
PSME1	8723.43	0.208962	0.287728	0.455516	0.609891
PPP2R3C	941.658	0.228467	0.189724	0.218324	0.365627
HAUS4	759.892	-0.100758	0.119039	0.392261	0.552906
JPH4	1.58942	-0.740543	1.34673	0.0591183	0.135171
SLC7A8	3207.15	0.383617	0.287405	0.161922	0.292656
OSGEP	855.677	0.230415	0.129689	0.0727816	0.158874
SLC22A17	15.3526	-0.892889	0.482679	0.0322113	0.0834278
RNF31	364.916	-0.228063	0.229871	0.303729	0.462822
SCFD1	2459.58	0.569213	0.12294	2.90709e-06	2.93815e-05
G2E3	954.385	0.29564	0.17014	0.0767452	0.165403
HECTD1	2716.96	0.242557	0.166594	0.139124	0.261525
HNRNPC	17559	0.646829	0.176056	0.000176069	0.00105486
RPGRIP1	2.10202	-0.194976	0.737643	0.656387	0.77826
SUPT16H	5495.48	0.224636	0.145705	0.11857	0.232151
TOX4	7729.78	0.107661	0.390175	0.782803	0.86676
GEMIN2	473.057	0.195093	0.150374	0.188214	0.327631
TGM1	64474	3.115	0.477219	7.40295e-12	2.55441e-10
TINF2	1584.32	0.688121	0.169866	3.57397e-05	0.000266478
TBL1Y	24.3851	-0.167008	0.860713	0.576279	0.715651
SEMA6A	425.811	-0.481334	0.427913	0.200299	0.342566
TRPM7	967.911	-0.182668	0.190108	0.324456	0.484931
TYRO3	287.628	0.884802	0.401252	0.0138981	0.042465
WDR76	1544.82	1.28446	0.252748	1.23e-07	1.76465e-06
CAPN3	28.0703	-0.0554258	0.477251	0.888705	0.93547
SNAP23	2844.33	-0.129345	0.0678331	0.0557865	0.129191
TBX15	45.5511	1.39843	0.572176	0.00340801	0.0130552
PHGDH	1695.2	1.36436	0.324007	7.35671e-06	6.68066e-05
COL9A3	16.9497	-0.504884	0.686262	0.29387	0.452397
EZR	44221	0.247295	0.156925	0.109563	0.218539
MYL6	39952	0.888863	0.161648	1.64035e-08	2.86862e-07
AGO1	2254.64	-0.145988	0.168752	0.377012	0.538216
TEKT2	547.686	-7.78781	0.635243	2.40526e-35	2.31346e-32
CLSPN	441.394	1.52343	0.24629	1.52969e-10	4.03099e-09
RFFL	1443.88	0.365249	0.290677	0.184358	0.322427
UNC13D	462.459	2.7858	0.522556	8.14505e-09	1.5102e-07
MFSD11	1911.01	0.591454	0.240775	0.0105562	0.0338161
DPYSL2	2458.77	0.763151	0.198032	7.53159e-05	0.000508063
TGFB2	207.308	-0.875326	0.274437	0.000795125	0.00381197
GPATCH2	660.997	0.0823639	0.193069	0.663855	0.783577
NUP50	5248.13	0.341399	0.0799866	1.91156e-05	0.000155157
CDC45	644.689	1.77734	0.29836	4.81164e-10	1.14862e-08
COMT	6576.76	0.0573751	0.300808	0.853802	0.912841
ADA2	557.535	-2.02556	0.802515	0.00149408	0.00652343
VNN3	208.745	-0.657821	0.52738	0.130501	0.249234
ECHDC1	2214.81	0.096618	0.159572	0.541307	0.685889
LRRFIP2	1988.46	1.08528	0.259977	1.25545e-05	0.000107521
SEC22C	758.935	-0.346572	0.15089	0.0196897	0.0562869
XYLB	231.554	0.124954	0.157594	0.421562	0.579694
HDAC6	1315.32	-0.179269	0.105646	0.0887895	0.18567
OR1I1	17.8702	-0.00775143	0.31598	0.977879	0.987764
GABRP	4662.53	-3.00511	0.528867	1.32771e-09	2.86705e-08
KRT31	84.3337	2.00812	0.766544	0.000942863	0.00441482
CDC6	1193.64	1.85474	0.240439	2.17906e-15	1.31335e-13
UPRT	377.681	-0.432088	0.226993	0.0485612	0.115461
CDC23	2891.54	0.254466	0.099574	0.0101317	0.0326801
AAAS	1358.68	0.464797	0.148372	0.00147671	0.0064635
CBX5	42638.5	0.192791	0.165399	0.236656	0.387637
FMO2	3760.81	-0.0948878	0.554744	0.820747	0.891602
SUCO	777.932	0.585367	0.194609	0.00202197	0.00841903
MSH2	1488.51	0.440083	0.152601	0.00340252	0.0130385
MAP3K1	445.166	-0.10504	0.227031	0.630628	0.758851
DHPS	1209.82	0.157873	0.143746	0.266159	0.421104
HOOK2	408.056	0.218361	0.235998	0.338802	0.499579
ARCN1	9347.39	0.290337	0.114768	0.0104132	0.0334322
EPB41L4B	331.537	-1.5035	0.505792	0.000723316	0.00351887
TMEM38B	584.762	0.571428	0.239141	0.0129073	0.0399829
PSMD5	3879.65	0.4955	0.112643	9.11319e-06	8.06011e-05
PTGS1	1244.3	2.61492	0.408237	1.47998e-11	4.84593e-10
NUP188	4753.5	0.52372	0.197879	0.0058169	0.0205411
CRAT	715.627	-0.96046	0.387449	0.00629663	0.0219233
SH2D3C	51.0451	-0.111285	0.290628	0.684199	0.797527
NANS	1086.94	-0.514513	0.200189	0.00820722	0.0273938
TBC1D2	761.513	-0.266901	0.243248	0.253026	0.406518
WHRN	33.7354	-1.89114	0.319791	6.82611e-10	1.57574e-08
CWF19L1	928.657	0.449102	0.151655	0.00264523	0.0105754
SEMA4G	9.89574	-1.43213	0.637726	0.0062474	0.0217815
BTAF1	454.872	0.249519	0.165047	0.124079	0.240006
IKZF5	700.363	0.0694221	0.134826	0.605338	0.738681
BLNK	1413.88	1.3078	0.255221	9.59127e-08	1.41382e-06
TLL2	12.9148	0.146188	0.592721	0.746272	0.841899
CYP26A1	142.734	-6.15174	0.802886	1.54167e-15	9.43979e-14
TDRD1	27.6982	-5.16656	1.22289	1.74436e-06	1.87201e-05
SORBS1	166.153	1.25162	0.412447	0.000748487	0.00362756
BAMBI	51.6922	0.678128	0.305526	0.0179243	0.0521396
IL11	4.21415	0.164528	0.59745	0.715784	0.820089
MYO3A	38.1692	0.81103	0.562277	0.0730646	0.159386
WAC	2125.83	0.0744165	0.139159	0.589582	0.72536
CREM	494.074	-0.36958	0.156762	0.0164745	0.0487249
NUBP2	704.969	0.317124	0.163566	0.0485547	0.115461
TPSD1	5.47165	-1.93567	1.42033	0.0157691	0.0470606
SMIM24	2.25571	0.12374	0.688883	0.782692	0.866679
HIVEP1	244.437	0.459906	0.276752	0.0804323	0.171716
TREM2	19.4371	-0.397258	0.525168	0.354568	0.515645
CRISP3	1343.32	2.48491	1.12342	0.00159242	0.00688895
SRPK1	5763.26	0.47171	0.164795	0.00356961	0.0135572
BRPF3	241.413	-0.309296	0.202409	0.116148	0.228476
MRPS18A	1754.9	0.831466	0.248801	0.000486358	0.00250269
TMEM14A	2264.67	0.057696	0.223155	0.77871	0.863606
EFHC1	1542	-4.24234	0.472215	2.37347e-20	2.73946e-18
HSP90AB1	50050.6	0.431593	0.167121	0.00854702	0.0282988
CDC5L	2107.68	0.235944	0.0905341	0.00885791	0.0291775
ITPR3	1490.13	0.430288	0.226348	0.0492169	0.116537
ZNF184	469.137	-0.39876	0.185396	0.0277092	0.0738443
DSP	64889.6	2.12473	0.327115	2.49329e-11	7.74631e-10
SIRT1	164.271	-0.379043	0.261325	0.128563	0.246364
HNRNPH3	1987.93	0.590239	0.152977	8.79987e-05	0.000580052
IFT74	655.926	-1.24679	0.290644	6.51366e-06	6.00485e-05
JAK2	370.741	0.298285	0.190339	0.108782	0.217364
IL12RB1	44.2733	-0.467152	0.557105	0.292325	0.45065
ABL1	218.131	-0.344182	0.155207	0.0241829	0.0663543
ACOT7	965.655	1.63476	0.326545	1.1945e-07	1.72014e-06
SH3GLB1	6062.85	0.42534	0.192785	0.02035	0.0577754
CDC7	633.469	0.634953	0.235175	0.00499996	0.018122
SYDE2	20.4266	-1.17434	0.362789	0.000459385	0.00237714
PCSK5	636.969	0.51729	0.283125	0.0535719	0.12499
SCD	33696.8	1.4856	0.533098	0.00137443	0.00608502
TMED1	522.441	-0.411682	0.149375	0.00512467	0.0185043
ABLIM1	26478.4	1.02028	0.264491	4.8954e-05	0.000350949
ERMP1	2216.88	-0.0543222	0.332988	0.847353	0.908507
RAB18	7343.58	0.478741	0.179208	0.00631866	0.02199
NRP1	3010.99	0.0626205	0.241318	0.79154	0.872339
PRTFDC1	255.956	0.256772	0.359054	0.436265	0.59299
PALMD	1488.42	0.883452	0.270883	0.000599165	0.00299051
TSPAN15	524.532	-1.48672	0.476677	0.000461194	0.00238597
H2AFY2	357.809	0.0400391	0.192284	0.833054	0.899912
WASHC2A	929.782	-0.441566	0.205218	0.0266086	0.0714743
MAST3	273.036	-0.610813	0.450947	0.117951	0.231273
MZF1	52.0288	-1.11691	0.308667	0.000121062	0.000762334
OCEL1	153.761	-1.36341	0.264376	8.1971e-08	1.23432e-06
MYO9B	135.619	0.186273	0.256296	0.448576	0.603856
KCNK6	4251.71	1.31627	0.272876	4.25686e-07	5.35214e-06
CATSPERG	28.5944	-1.14011	0.368597	0.000787121	0.00377753
PSMD8	6165.33	0.679159	0.150596	4.65169e-06	4.47975e-05
FBXL19	19.2851	0.0829793	0.313617	0.779014	0.863891
STX1B	8.41282	1.08593	0.706013	0.0387778	0.0964806
HSD3B7	387.235	0.685364	0.37724	0.0444719	0.107508
SETD1A	36.3165	-0.0425143	0.280836	0.872016	0.925003
BCL7C	169.397	-0.0980394	0.200869	0.61487	0.745896
EFNA2	11.6791	0.0801692	0.557349	0.856002	0.91422
CIRBP	2595.67	-0.419371	0.132013	0.00130223	0.00581667
ATP5F1D	757.716	0.607615	0.307001	0.0341244	0.0872538
PCDH11Y	9.83298	-0.253414	0.443476	0.509826	0.657828
PRKY	281.466	-0.399073	0.930397	0.266541	0.421542
HNRNPM	1839.64	0.365878	0.200863	0.0594266	0.135782
2021-03-02	462.687	-0.407817	0.216453	0.0517289	0.12155
NDUFB7	906.596	0.176974	0.181466	0.321298	0.481644
TECR	14270	0.961735	0.252568	6.97519e-05	0.000475954
TIMM13	1754.33	0.815627	0.236325	0.000351083	0.00189134
CDC34	89.0781	0.397829	0.254933	0.102896	0.208209
MTAP	1847.8	0.86306	0.231034	0.000105817	0.000680226
MISP	210.873	-2.25789	0.503443	1.05119e-06	1.18658e-05
CEP170B	107.4	0.0541833	0.253436	0.825083	0.894396
POLR2E	4744.43	0.416069	0.227213	0.0579602	0.133103
POLRMT	67.2772	0.146976	0.23002	0.510032	0.657999
IZUMO4	114.766	1.47349	0.66757	0.00528701	0.0189865
RASSF7	323.273	-0.219968	0.263835	0.38148	0.542706
GADD45B	113.853	1.24866	0.474554	0.00253945	0.0102271
PALM	32.3397	-2.47537	0.593309	3.99803e-06	3.91553e-05
MKNK2	3001.27	1.62059	0.581974	0.00103663	0.00478164
ARVCF	33.1317	-0.928709	0.332418	0.0026336	0.0105399
TRMT2A	334.741	0.154032	0.135984	0.252058	0.405132
RANBP1	2748.73	0.924404	0.192358	8.19078e-07	9.55412e-06
ZDHHC8	25.4079	-0.20657	0.350635	0.519985	0.667232
KLHL22	342.363	-0.549284	0.102527	6.87183e-08	1.05682e-06
MED15	1471.22	0.317227	0.230601	0.154234	0.282387
SERPIND1	10.0457	0.0033301	0.588848	0.996437	0.998643
SNAP29	1459.47	0.237957	0.122352	0.0491103	0.116364
CRKL	1966.74	0.50223	0.137092	0.000205142	0.00120404
LZTR1	137.57	0.371887	0.192515	0.0478807	0.114217
[truncated: 21,086 more rows]
