# Supplementary material for: Comprehensive multiomic characterization of human papillomavirus-driven recurrent respiratory papillomatosis reveals distinct molecular subtypes
Source: Commun Biol. 2021 Dec 20;4:1416. doi: 10.1038/s42003-021-02942-0 (PMC8688513; doi:10.1038/s42003-021-02942-0)
Supplement: Supplementary file 7 — Supplementary Data 4 [file 42003_2021_2942_MOESM7_ESM.xlsx]

## Sheet: Sheet1
Supplementary Data 4 - Immunohistochemistry quantification
sample_id	CD4_fraction_pos	CD8_fraction_pos
PPRE15546	0.16	0.52
PPRE14748	0.08	0.15
PPRE15469	0.24	0.35
PPRE15609	0.31	0.23
PPRE15777	0.22	0.34
PPRE15465	0.99	1.1
PPRE14812	0.74	1.05
PPRE14551	0.46	1.2
PPRE14670	0.55	0.85
